# Supplementary material for: The chromosome-level genomes of two Macaranga species provide insights into the molecular mechanism of nervonic acid accumulation
Source: Hortic Res. 2026 Apr 2;13(8):uhag114. doi: 10.1093/hr/uhag114 (PMC13394177; doi:10.1093/hr/uhag114)
Supplement: Web_Material_uhag114 [file web_material_uhag114.zip]

Archive with 17 entries (17 files):
- Figure S1-0223.tif
- Figure S10-0223.tif
- Figure S11-0223.pdf
- Figure S12-0223.tif
- Figure S13-0223.tif
- Figure S14-0223.tif
- Figure S15-0223.tif
- Figure S16-0223.tif
- Figure S2-0223.tif
- Figure S3-0223.tif
- Figure S4-0223.tif
- Figure S5-0223.tif
- Figure S6-0223.tif
- Figure S7-0223.pdf
- Figure S8-0223.tif
- Figure S9-0223.tif
- Table S1-47.xlsx
