# Supplementary material for: The chromosome-level genomes of two Macaranga species provide insights into the molecular mechanism of nervonic acid accumulation
Source: Hortic Res. 2026 Apr 2;13(8):uhag114. doi: 10.1093/hr/uhag114 (PMC13394177; doi:10.1093/hr/uhag114)
Supplement: Web_Material_uhag114 [file web_material_uhag114.zip › Table S1-47.xlsx]

## Sheet: S1
	Table S1. Genome survey of M. indica and M. denticulata
		M. indica				M. denticulata
		X1 (350 bp)	X2 (500 bp)	Total		X1 (350 bp)	X2 (500 bp)	Total
	Quality of DNA
	Raw paired reads	76277126	102417014	178694140		88866190	138084975	226951165
	Raw Base (bp)	22883137800	30725104200	53608242000		26659857000	41425492500	68085349500
	Error Rate (%)	0.04	0.04	0.04		0.04	0.04	0.04
	Q20 (%)	96.78	97.02	96.9		97.23	97.13	97.18
	Q30 (%)	91	91.53	91.265		91.91	91.61	91.76
	GC Content (%)	33.83	33.95	33.89		33.02	32.97	33
	Duplication rate	0.1138	0.2113			0.1245	0.1625
	Clean base	22859641500	30708347700			26658456600	41412982200
	Non duplication base	20258273100	24220776600			23339085600	34682328600
	Clean pairs	76198805	102361159			88861522	138043274
	Non duplication pairs	67527577	80735922			77796952	115607762
	NT prediction
	The first comparison result	Ricinus communis (1.61)	Ricinus communis (1.90)			Ricinus communis (1.78)	Ricinus communis (1.65)
	The second comparison result	Hevea brasiliensis (0.32)	Hevea brasiliensis (0.18)			Hevea brasiliensis (0.19)	Hevea brasiliensis (0.20)
	The third comparison result	Helianthus maximiliani (0.09)	Manihot esculenta (0.14)			Jatropha curcas (0.07)	Helianthus maximiliani (0.18)
	The fourth comparsion result	Vitis vinifera (0.06)	Helianthus maximiliani (0.10)			Manihot esculenta (0.06)	Manihot esculenta (0.12)
	The fifth comparsion result	Jatropha curcas (0.06)	Jatropha curcas (0.08)			Linum usitatissimum (0.05)	Jatropha curcas (0.11)
	The sixth comparsion result	Amborella trichopoda (0.05)	Camellia sinensis (0.06)			Vitis vinifera (0.04)	Vitis vinifera (0.08)
	Kmer (K=17)
	Depth			40				54
	n_kmer			39725851195				51594983117
	Genome size (M)			993.15				955.46
	Revised Genome size (M)			986.84				946.23
	Heterozygous rate (%)			0.75				0.65
	Repeat rate (%)			73.02				71.5
	The filtered high-quality data were randomly selected 10000 Reads (5000 read1 and read2 each), and the top six species with the most frequent comparison were displayed through Blast of NCBI nucleotide database (NT library). If it was homologous comparison, the samples were considered to be free of exogenous contamination. As the reads were extracted for analysis, the proportion of reads compared …

## Sheet: S2
	Table S2. The genome sequencing of M. indica and M. denticulata
		M. indica				M. denticulata
	Platform	Clean total reads	Clean total base (Gb)	Depth (×)		Clean total reads	Clean total base (Gb)	Depth (×)
	Hi-C	725257424	108692065582 (101.23)	110.14		765225746	114580859748 (106.71)	121.09
	Illumina
	X1	134982072	20247310800 (18.86)	20.52		155500680	233251020009 (21.72)	24.65
	X2	161471842	24220776300 (22.56)	24.54		230959106	23325102115 (21.72)	24.65
	Total	296453914	44468087100 (41.41)	45.06		386459786	46650204115 (43.45)	49.3
	Pacbio	9263034	170303913577 (158.61)	172.58		8509901	204416329383 (190.38)	216.03

## Sheet: S3
	Table S3. Genome assembly of M. indica and M. denticulata
		M. indica			M. denticulata
	Stat Type	Contig Length (bp)	contig Number		Contig Length (bp)	contig Number
	Primary assembly of N50	5687934	60		8103213	39
	Revised assembly of N50	10227119	31		9519299	31
	Max length	39575334			39972086
	Total length	957142349 (912.80 Mb)			1002338254 (955.90 Mb)
	Total number		220			394
	Average length	4350647			2544005
	Number>=500bp		220			394
	Number>=1000bp		220			394
	Number>=2000bp		220			394
	Number>=5000bp		220			394
	Busco	Number	Percentage		Number	Percentage
	Complete BUSCOs	1324	0.963		1339	0.974
	Complete and single-copy BUSCOs	1226	0.892		1248	0.908
	Complete and duplicated BUSCOs	98	0.071		91	0.066
	Fragmented BUSCOs	9	0.007		8	0.006
	Missing BUSCOs	42	0.03		28	0.02
	Total BUSCO groups searched	1375			1375

## Sheet: S4
	Table S4. The chromosome assembly of M. indica and M. denticulata
		M. indica			M. denticulata
	Chromosome	Length	GC Content		Length	GC content
	1	99658132	0.3274		105196000	0.3207
	2	99497163	0.3298		100989492	0.3249
	5	92064135	0.3323		99149307	0.3223
	3	91261120	0.3389		95995753	0.3286
	4	87514595	0.3272		93622899	0.3342
	6	87383455	0.3314		86741280	0.3268
	7	85659902	0.3364		85566457	0.33
	9	84765822	0.3387		77470739	0.3186
	8	81141887	0.3264		73705089	0.3296
	10	71566805	0.3284		73589723	0.3199
	11	65117583	0.3332		64085130	0.3265
	Total	945630599 (901.82 Mb)			956111869 (911.82 Mb)
	Anchored ratio (%)	0.9878			0.9537

## Sheet: S5
	Table S5. Gene annotation of M. indica and M. denticulata by five database
		M. indica		M. denticulata
	Database	Number of genes	Percentage	Number of genes	Percentage
	KEGG	32318	0.8511	34818	0.86
	GO	28396	0.7479	30717	0.7587
	NR	33047	0.8703	35688	0.8815
	Swissprot	22578	0.5946	24612	0.6079
	TrEMBL	32979	0.8686	35563	0.8784
	eggNOG	31815	0.8379	34391	0.8494
	Pfam	28965	0.7628	31324	0.7737
	TF Family	18492	0.487	19160	0.4732
	Total Annotation	33246	0.8756	35836	0.8851
	Total Gene	37970		40487
	KEGG (Kyoto Encyclopedia of Genes and Genomes): https://www.kegg.jp/ GO (Gene Ontology): http://geneontology.org/docs/ontology-documentation/ NR (Non-Redundant Protein Sequence Database)https://ftp.ncbi.nlm.nih.gov/blast/db/v5/env_nr.00.tar.gz Swissprot (Swiss-Prot Protein Sequence Database): https://www.sib.swiss/ TrEMBL (Translation of EMBL): https://www.ebi.ac.uk/ eggNOG (evolutionary genealog…

## Sheet: S6
	Table S6 . Gene statistics for M. indica and M. denticulata
		M. indica								M. denticulata
	Methods	Gene num.	Avg. mRNA len.	Total exon num.	Avg. exon len.	Avg.CDS len.	Avg. exon num.	Total intro. len.		Gene num.	Avg. mRNA len.	Total exon num.	Avg. exon len.	Avg.CDS len.	Avg. exon num.	Total intro. len.
	Ab initio
	augustus	142882	2352	542860	323	1225	4	160939179		97718	2500	458224	293	1373	5	110134839
	augustus busco	142882	2352	542860	323	1225	4	160939179		139433	2345	542040	297	1155	4	165830095
	glimmerHMM	161870	1584	420091	350	909	3	109357853		162796	1493	412618	333	843	3	105686344
	genscan	117298	4909	548055	298	1391	5	412649697		113841	5080	538133	271	1282	5	432314027
	snap	292694	875	664175	277	629	2	71927194		293425	843	661007	265	597	2	72179233
	Homology
	Arabidopsis_thaliana	25391	3213	117819	231	1073	5	54353417		27905	3088	123713	239	1058	4	56647142
	Euphorbia_lathyris	32720	3479	139862	248	1061	4	79101679		35314	3260	146612	252	1047	4	78144810
	Hevea_brasiliensis	30501	4501	133656	231	1011	4	106444331		32893	4305	139727	236	1002	4	108646724
	Jatropha_curcas	32655	3529	135004	222	919	4	85203574		35039	3381	140995	228	918	4	86289959
	Manihot_esculenta	30381	3849	140276	256	1181	5	81063461		32994	3520	146749	261	1162	4	77800184
	Ricinus_communis	35271	4781	154390	243	1065	4	131066704		37672	4473	161295	248	1061	4	128533040
	Sesamum_indicum	26882	3591	124419	244	1129	5	66204025		29357	3367	130128	251	1112	4	66205018
	Vernicia_fordii	31985	3245	137586	230	991	4	72089861		34620	3089	144244	237	987	4	72770085
	Transcript	59013	29813	319631	226	1223	5	840635461		55472	21220	309487	227	1266	6	582012540
	EVM	37970	3552	183505	234	1129	5	91977764		40487	3423	188297	244	1134	5	92673711
	BUSCO Estimation	C: 1312 (95.4%) [S: 1233 (89.7%), D: 79 (5.7%)], F: 21 (1.5%), M: 42 (3.1%), Total: 1375								C: 1345 (97.8%)[S: 1262 (91.8%), D: 83 (6.0%)], F: 15 (1.1%), M: 15 (1.1%), Total: 1375
	C: Complete BUSCOs, S: Complete and single-copy BUSCOs, D: Complete and duplicated BUSCOs, F: Fragmented BUSCOs, M: Missing BUSCOs

## Sheet: S7
	Table S7. Non-coding RNA of M. indica and M. denticulata
		M. indica						M. denticulata
	Type	Copy(w)	Average	Length(bp)	Total	Length(bp)% of genome		Average	Length(bp)	Total	Length(bp)% of genome
	miRNA		216	120.19	25961	0.002712		217	121.069	26272	0.002621
	tRNA		484	75.2913	36441	0.003806		687	76.3493	52452	0.005232
	rRNA	5S	202	115.347	23300	0.002434		949	114.527	108686	0.010841
		18S	24	877.333	21056	0.002199		77	918.987	70762	0.007058
		28S	44	136.341	5999	0.000627		173	130.052	22499	0.002244
		5.8S	11	162.273	1785	0.000186		38	153.684	5840	0.000583
		Total	281	185.552	52140	0.005446		1237	167.977	207787	0.020726
	snRNA	Splicing	82	146.244	11992	0.001253		87	151.115	13147	0.001311
		CD-box	1657	105.926	175519	0.018334		1765	105.884	186886	0.018641
		HACA-box	29	126.931	3681	0.000384		27	121.37	3277	0.000327
		Total	1768	108.14	191192	0.019971		1879	108.201	203310	0.020279

## Sheet: S8
	Table S8 . Non-orthologous annoted genes of M. indica and M. denticulata (sorted by KEGG)
	Pathway Hierarchy1	Pathway Hierarchy2	KEGG Pathway	Pathway ID	Gene Number	Background Number	P-Value	Q-Value	Gene IDs	Hyperlink
	Cellular Processes	Cell Growth and Death	Apoptosis	ko04210	6	47	0.00349287	0.0395131	Mind09G000088,Mind01G000485,Mind01G000556,Mind09G000008,Mind01G000488,Mind02G000047	Link
			Apoptosis - Fly	ko04214	6	43	0.00207178	0.0267851	Mind09G000088,Mind09G000008,Mind06G000155,Mind01G004093,Mind09G002397,Mind05G000580	Link
					3	36	0.292497	0.468366	Mden12G000933,Mden13G000218,Mden12G000932	Link
			Cell Cycle	ko04110	15	156	0.000998816	0.0186987	Mind09G001192,Mind09G000088,Mind268G000001,Mind09G003003,Mind01G003166,Mind08G001306,Mind01G003430,Mind08G000709,Mind01G003431,Mind01G003429,Mind01G003138,Mind05G001519,Mind09G000008,Mind09G002397,Mind05G003437	Link
					7	190	0.980047	0.999999	Mden12G000247,Mden13G000027,Mden02G001819,Mden06G002410,Mden03G000832,Mden04G000496,Mden12G001415	Link
			Cell cycle - Caulobacter	ko04112	4	21	0.00158495	0.0220674	Mind03G000762,Mind02G002861,Mind02G002480,Mind10G000080	Link
			Cell Cycle - Yeast	ko04111	9	128	0.0465196	0.187112	Mind09G001192,Mind268G000001,Mind09G003003,Mind01G003166,Mind08G000709,Mind01G003430,Mind01G003431,Mind01G003429,Mind01G003138	Link
					8	176	0.926604	0.999999	Mden12G001432,Mden12G001817,Mden02G001819,Mden06G002410,Mden04G000496,Mden12G000247,Mden03G000832,Mden12G001842	Link
			Ferroptosis	ko04216	3	40	0.36334	0.547172	Mden02G001173,Mden11G001178,Mden05G000923	Link
			Meiosis - Yeast	ko04113	11	102	0.00129053	0.0212352	Mind09G001192,Mind06G001252,Mind09G003003,Mind06G002821,Mind01G003166,Mind08G000709,Mind01G003430,Mind01G003431,Mind02G002635,Mind01G003429,Mind01G003138	Link
					6	127	0.859118	0.987986	Mden12G000247,Mden12G000412,Mden12G001817,Mden02G001819,Mden06G002410,Mden04G000496	Link
			Necroptosis	ko04217	6	91	0.0927689	0.270825	Mind06G001012,Mind03G002898,Mind06G000155,Mind01G004093,Mind03G002855,Mind05G000580	Link
					4	96	0.864597	0.988113	Mden02G001173,Mden07G002642,Mden05G000923,Mden06G002413	Link
			Oocyte Meiosis	ko04114	9	161	0.791571	0.949135	Mden13G000027,Mden12G001817,Mden02G001819,Mden04G000496,Mden13G000055,Mden13G000054,Mden03G000832,Mden12G001033,Mden12G001415	Link
			P53 Signaling Pathway	ko04115	3	48	0.146644	0.323689	Mind09G000088,Mind09G000008,Mind09G002397	Link
		Cell Motility	Regulation of Actin Cytoskeleton	ko04810	3	77	0.847571	0.987986	Mden07G000436,Mden13G000312,Mden12G001396	Link
		Cellular Community - Eukaryotes	Adherens Junction	ko04520	2	27	0.105648	0.277135	Mind02G002325,Mind05G000674	Link
					3	30	0.191349	0.350807	Mden13G000312,Mden11G001292,Mden12G001396	Link
			Focal Adhesion	ko04510	1	33	0.413189	0.554326	Mind08G001306	Link
					2	35	0.504499	0.704438	Mden13G000312,Mden12G001396	Link
			Gap Junction	ko04540	3	33	0.0501294	0.193052	Mind01G000485,Mind01G000556,Mind01G000488	Link
					5	35	0.0465956	0.117887	Mden12G001445,Mden12G001673,Mden12G000806,Mden12G000805,Mden12G001672	Link
			Signaling Pathways Regulating Pluripotency of Stem Cells	ko04550	1	12	0.0900952	0.267332	Mind08G001306	Link
			Tight Junction	ko04530	3	62	0.270778	0.440309	Mind01G000485,Mind01G000556,Mind01G000488	Link
					8	78	0.137606	0.279024	Mden02G002473,Mden12G001817,Mden08G002491,Mden01G001085,Mden13G000312,Mden03G002019,Mden12G001396,Mden04G000477	Link
			Biofilm Formation - Escherichia coli	ko02026	2	23	0.0723143	0.246263	Mind02G000485,Mind02G000431	Link
					1	24	0.555137	0.755106	Mden06G002413	Link
			Biofilm Formation - Pseudomonas aeruginosa	ko02025	1	5	0.0496186	0.123074	Mden13G000183	Link
			Quorum Sensing	ko02024	1	77	0.845758	0.855208	Mind06G001064	Link
					5	85	0.636152	0.821156	Mden08G001432,Mden13G000183,Mden03G000245,Mden12G001156,Mden03G000246	Link
		Transport and Catabolism	Autophagy - Animal	ko04140	4	95	0.38022	0.528975	Mind10G000074,Mind09G001042,Mind02G002054,Mind08G001135	Link
			Autophagy - Other Eukaryotes	ko04136	1	43	0.552083	0.636477	Mind10G000074	Link
			Autophagy - Yeast	ko04138	6	96	0.114667	0.296471	Mind06G001252,Mind02G002635,Mind05G002724,Mind05G002720,Mind06G002821,Mind10G000074	Link
					3	136	0.99379	0.999999	Mden12G001397,Mden12G000037,Mden12G000278	Link
			Endocytosis	ko04144	19	189	0.000161189	0.00972505	Mind03G000197,Mind03G000220,Mind10G000994,Mind01G003132,Mind01G003160,Mind10G001903,Mind02G003356,Mind03G002687,Mind03G000232,Mind02G002668,Mind05G000692,Mind11G000810,Mind11G000812,Mind01G003250,Mind11G001767,Mind11G000804,Mind11G001482,Mind05G002973,Mind03G000231	Link
					9	207	0.958502	0.999999	Mden03G001141,Mden01G002199,Mden12G001438,Mden12G001755,Mden13G000354,Mden12G000796,Mden12G001722,Mden13G000334,Mden13G000040	Link
			Lysosome	ko04142	2	86	0.715334	0.769425	Mind02G000839,Mind02G000047	Link
					3	93	0.930802	0.999999	Mden11G001178,Mden12G000385,Mden12G001738	Link
			Mitophagy - Animal	ko04137	3	39	0.0828248	0.263005	Mind02G002325,Mind10G000074,Mind05G000674	Link
					1	47	0.88259	0.995066	Mden11G001292	Link
			Mitophagy - Yeast	ko04139	8	59	0.000807105	0.0182608	Mind06G000155,Mind01G004093,Mind05G000674,Mind02G002325,Mind04G001011,Mind10G000074,Mind05G001160,Mind05G000580	Link
					4	70	0.624573	0.81452	Mden12G001166,Mden11G001639,Mden11G001292,Mden12G001417	Link
			Peroxisome	ko04146	3	127	0.795302	0.813275	Mind05G000361,Mind07G001403,Mind07G001423	Link
					24	160	0.000445761	0.00331699	Mden12G000490,Mden13G000018,Mden12G001633,Mden240G000001,Mden12G000691,Mden01G001549,Mden12G001436,Mden04G000114,Mden12G000937,Mden06G000006,Mden06G000162,Mden12G000660,Mden09G002128,Mden12G001048,Mden16G000003,Mden12G000100,Mden01G001551,Mden12G001316,Mden06G000192,Mden12G001663,Mden16G000004,Mden12G001079,Mden12G000186,Mden261G000003	Link
			Phagosome	ko04145	5	87	0.165827	0.344997	Mind01G000485,Mind01G001372,Mind04G002370,Mind01G000556,Mind01G000488	Link
					5	106	0.826981	0.977692	Mden13G000369,Mden12G000398,Mden13G000312,Mden12G001396,Mden12G001392	Link
	Environmental Information Processing	Membrane Transport	ABC transporters	ko02010	3	69	0.338544	0.494165	Mind05G000161,Mind10G000044,Mind01G000742	Link
					5	70	0.444138	0.645788	Mden12G000560,Mden12G000558,Mden10G001738,Mden12G000559,Mden06G002955	Link
			Bacterial Secretion System	ko03070	2	34	0.484831	0.689113	Mden03G000245,Mden03G000246	Link
		Signal Transduction	AMPK Signaling Pathway	ko04152	4	91	0.3461	0.501153	Mind09G001042,Mind08G002134,Mind02G002054,Mind08G001135	Link
					10	109	0.206919	0.368666	Mden12G000665,Mden240G000001,Mden12G001817,Mden02G002473,Mden08G002491,Mden01G001085,Mden03G002019,Mden12G000760,Mden261G000003,Mden04G000477	Link
			Apelin Signaling Pathway	ko04371	4	66	0.149341	0.325672	Mind10G000074,Mind09G001042,Mind02G002054,Mind08G001135	Link
					11	82	0.0209154	0.0629953	Mden12G001445,Mden02G002473,Mden12G001672,Mden08G002491,Mden12G000806,Mden12G001673,Mden01G001085,Mden03G002019,Mden12G000805,Mden12G000466,Mden04G000477	Link
			Calcium Signaling Pathway	ko04020	6	58	0.150013	0.296511	Mden13G000055,Mden12G000552,Mden05G000923,Mden13G000054,Mden12G000466,Mden12G001033	Link
			cAMP Signaling Pathway	ko04024	2	65	0.527374	0.623888	Mind03G000232,Mind03G000231	Link
					17	76	1.16122e-05	0.000209849	Mden03G001141,Mden12G001755,Mden12G001763,Mden13G000354,Mden12G001672,Mden13G000174,Mden12G001722,Mden12G001673,Mden12G000805,Mden06G000006,Mden12G001396,Mden12G001445,Mden09G002128,Mden01G002199,Mden13G000175,Mden12G000806,Mden13G000312	Link
			cGMP - PKG Signaling Pathway	ko04022	14	80	0.000922178	0.00613976	Mden12G001445,Mden05G000923,Mden12G001763,Mden13G000175,Mden12G001672,Mden13G000174,Mden12G001673,Mden12G000806,Mden13G000055,Mden12G000552,Mden03G002882,Mden12G000805,Mden13G000054,Mden12G001033	Link
			ErbB Signaling Pathway	ko04012	4	18	0.000741837	0.0182608	Mind08G001306,Mind09G001042,Mind02G002054,Mind08G001135	Link
			FoxO Signaling Pathway	ko04068	5	69	0.0729203	0.246263	Mind09G000088,Mind07G001403,Mind09G000008,Mind10G000074,Mind07G001423	Link
					12	88	0.0154644	0.0489062	Mden12G001048,Mden13G000018,Mden12G001633,Mden13G000027,Mden12G000100,Mden02G002473,Mden08G002491,Mden12G001436,Mden01G001085,Mden03G002019,Mden04G000477,Mden12G001415	Link
			Hedgehog Signaling Pathway	ko04340	1	27	0.320342	0.475693	Mind08G001306	Link
			Hedgehog Signaling Pathway - Fly	ko04341	1	48	0.612327	0.696715	Mind08G001306	Link
					1	54	0.924689	0.999999	Mden03G000832	Link
			HIF-1 Signaling Pathway	ko04066	3	47	0.138786	0.319752	Mind09G001042,Mind02G002054,Mind08G001135	Link
					2	54	0.789867	0.949135	Mden12G000223,Mden13G000320	Link
			Hippo Signaling Pathway	ko04390	1	37	0.471506	0.601004	Mind08G001306	Link
					1	45	0.86704	0.988113	Mden12G001817	Link
			Hippo Signaling Pathway -Fly	ko04391	1	44	0.858574	0.987986	Mden12G001817	Link
			MAPK Signaling Pathway	ko04010	4	65	0.142674	0.319752	Mind01G003250,Mind11G000804,Mind11G000810,Mind11G000812	Link
					6	66	0.235363	0.407855	Mden13G000055,Mden03G002882,Mden13G000312,Mden13G000054,Mden12G001396,Mden12G001033	Link
			MAPK Signaling Pathway - Fly	ko04013	6	67	0.247023	0.419442	Mden07G000436,Mden12G001048,Mden12G000100,Mden03G002882,Mden13G000312,Mden12G001396	Link
			MAPK Signaling Pathway - Plant	ko04016	10	216	0.314677	0.475693	Mind01G001924,Mind07G001403,Mind09G003594,Mind02G000439,Mind04G000634,Mind10G002708,Mind03G003138,Mind06G002728,Mind10G002731,Mind07G001423	Link
					6	189	0.991274	0.999999	Mden12G001436,Mden13G000018,Mden12G001633,Mden05G000583,Mden06G000181,Mden216G000002	Link
			MAPK Signaling Pathway - Yeast	ko04011	2	50	0.359026	0.515744	Mind07G001403,Mind07G001423	Link
					4	69	0.611685	0.801846	Mden12G001436,Mden12G001166,Mden13G000018,Mden12G001633	Link
			mTOR Signaling Pathway	ko04150	5	70	0.0770423	0.249012	Mind01G001372,Mind08G001306,Mind09G001042,Mind02G002054,Mind08G001135	Link
					1	84	0.989926	0.999999	Mden12G000398	Link
			NF-kappa B Signaling Pathway	ko04064	35	614	0.031865	0.152998	Mind01G003770,Mind05G001487,Mind04G000018,Mind03G000458,Mind01G000224,Mind03G001699,Mind01G003115,Mind10G000952,Mind10G001743,Mind01G000233,Mind02G000155,Mind06G002013,Mind07G002712,Mind04G002807,Mind02G003354,Mind07G002043,Mind03G001701,Mind06G002706,Mind01G000823,Mind03G001083,Mind09G000008,Mind05G003559,Mind01G003951,Mind04G000024,Mind09G000088,Mind03G001697,Mind05G001854,Mind05G002597,Mind04G…	Link
					30	594	0.992561	0.999999	Mden06G002232,Mden04G001830,Mden02G002652,Mden01G001152,Mden03G001533,Mden09G001507,Mden10G000489,Mden06G000659,Mden11G001314,Mden06G000701,Mden06G000632,Mden02G003118,Mden11G001292,Mden06G000631,Mden06G000627,Mden05G000252,Mden11G001307,Mden06G000690,Mden06G001769,Mden06G000680,Mden06G000677,Mden06G002235,Mden07G001500,Mden07G002628,Mden03G001488,Mden11G001421,Mden07G001513,Mden06G000652,Mden01G…	Link
			Notch Signaling Pathway	ko04330	3	24	0.105203	0.225561	Mden13G000409,Mden12G001784,Mden10G000193	Link
			Phosphatidylinositol Signaling System	ko04070	1	59	0.722665	0.769425	Mind02G001688	Link
					4	88	0.809749	0.966351	Mden13G000118,Mden12G000598,Mden01G003159,Mden12G000748	Link
			Phospholipase D Signaling Pathway	ko04072	8	61	0.00103308	0.0186987	Mind03G000232,Mind02G002668,Mind03G000197,Mind03G000220,Mind10G000994,Mind05G002973,Mind03G000231,Mind02G001688	Link
					7	70	0.161629	0.30746	Mden12G001722,Mden03G001141,Mden01G002199,Mden12G001755,Mden13G000354,Mden01G003159,Mden12G000466	Link
			PI3K-Akt Signaling Pathway	ko04151	7	108	0.0894997	0.267332	Mind03G002898,Mind08G001306,Mind08G002134,Mind09G001042,Mind03G002855,Mind02G002054,Mind08G001135	Link
					5	121	0.906621	0.999999	Mden09G001363,Mden03G002882,Mden12G001817,Mden13G000312,Mden12G001396	Link
			Plant Hormone Signal Transduction	ko04075	11	316	0.69953	0.758173	Mind03G001440,Mind01G002571,Mind02G000439,Mind01G001138,Mind10G002708,Mind02G002664,Mind01G001159,Mind03G003138,Mind06G002728,Mind09G002669,Mind08G002270	Link
					4	289	0.999999	0.999999	Mden08G000787,Mden05G000583,Mden03G003003,Mden10G000147	Link
			Rap1 Signaling Pathway	ko04015	8	36	0.00119633	0.00706463	Mden12G001445,Mden12G001672,Mden12G000806,Mden12G001673,Mden07G000436,Mden13G000312,Mden12G000805,Mden12G001396	Link
			Ras Signaling Pathway	ko04014	5	67	0.0650657	0.235538	Mind03G000232,Mind01G000737,Mind01G001848,Mind03G000231,Mind01G000693	Link
					9	71	0.0418485	0.106946	Mden03G001141,Mden01G002199,Mden12G001755,Mden13G000354,Mden12G001722,Mden13G000312,Mden01G003521,Mden103G000001,Mden12G001396	Link
			Sphingolipid Signaling Pathway	ko04071	5	88	0.172045	0.346001	Mind03G000232,Mind05G002724,Mind05G002720,Mind03G000231,Mind08G002134	Link
					21	112	3.16198e-05	0.000444434	Mden03G001141,Mden12G001755,Mden13G000354,Mden12G001672,Mden12G001722,Mden12G001673,Mden03G002746,Mden03G002744,Mden03G002745,Mden12G000805,Mden03G002747,Mden12G001396,Mden12G001445,Mden01G002199,Mden10G002860,Mden12G001817,Mden12G000558,Mden12G000806,Mden13G000312,Mden12G000559,Mden12G000466	Link
			TGF-beta Signaling Pathway	ko04350	3	50	0.162857	0.342756	Mind09G001042,Mind02G002054,Mind08G001135	Link
					2	61	0.853335	0.987986	Mden12G001817,Mden03G000832	Link
			TNF Signaling Pathway	ko04668	3	20	0.00914314	0.0788052	Mind06G000155,Mind01G004093,Mind05G000580	Link
					1	13	0.260173	0.427426	Mden03G002882	Link
			Two-Component System	ko02020	2	23	0.253496	0.421937	Mden13G000410,Mden12G001618	Link
			VEGF Signaling Pathway	ko04370	6	33	0.0107779	0.0368486	Mden13G000055,Mden13G000312,Mden13G000054,Mden12G000466,Mden12G001396,Mden12G001033	Link
			Wnt Signaling Pathway	ko04310	3	87	0.510556	0.618888	Mind02G002325,Mind08G001306,Mind05G000674	Link
					9	106	0.287061	0.462589	Mden04G000909,Mden06G001518,Mden13G000055,Mden13G000312,Mden11G001292,Mden13G000054,Mden03G000832,Mden12G001033,Mden12G001396	Link
	Genetic Information Processing	Folding, Sorting and Degradation	Proteasome	ko03050	5	64	0.0542603	0.204607	Mind05G003011,Mind03G002951,Mind05G003012,Mind04G000931,Mind01G002121	Link
					5	87	0.658644	0.837372	Mden12G000675,Mden02G002863,Mden499G000001,Mden12G001225,Mden12G000516	Link
			Protein Export	ko03060	1	68	0.792114	0.813275	Mind04G002370	Link
					2	81	0.951865	0.999999	Mden03G000245,Mden03G000246	Link
			Protein Processing in Endoplasmic Reticulum	ko04141	16	272	0.0734708	0.246263	Mind09G003183,Mind01G002860,Mind06G003471,Mind11G000269,Mind01G000146,Mind03G002898,Mind11G000810,Mind11G000812,Mind06G003475,Mind09G001203,Mind01G003250,Mind11G000804,Mind04G002370,Mind09G001086,Mind03G002855,Mind09G001087	Link
					15	341	0.989025	0.999999	Mden09G001363,Mden06G001517,Mden12G000001,Mden13G000306,Mden12G001274,Mden13G000097,Mden12G000052,Mden12G001206,Mden12G001392,Mden08G001358,Mden13G000369,Mden12G000576,Mden13G000298,Mden03G000832,Mden12G000546	Link
			RNA Degradation	ko03018	4	112	0.521853	0.623888	Mind10G002088,Mind10G002087,Mind07G001624,Mind09G001421	Link
					11	142	0.397286	0.594754	Mden12G001565,Mden12G001017,Mden13G000422,Mden12G000245,Mden12G000210,Mden13G000423,Mden08G000308,Mden13G000067,Mden01G001919,Mden08G000313,Mden12G001599	Link
			SNARE Interactions in Vesicular Transport	ko04130	1	42	0.539269	0.629727	Mind07G002486	Link
					1	49	0.896443	0.995066	Mden13G000243	Link
			Sulfur relay System	ko04122	2	22	0.232561	0.407855	Mden13G000246,Mden12G001698	Link
			Ubiquitin Mediated Proteolysis	ko04120	3	138	0.84485	0.855208	Mind06G002990,Mind10G002711,Mind01G002578	Link
					6	182	0.987629	0.999999	Mden13G000039,Mden02G001819,Mden12G001842,Mden03G000832,Mden04G000496,Mden12G001439	Link
		Replication and Repair	Base Excision Repair	ko03410	2	65	0.881523	0.995066	Mden12G000663,Mden03G001104	Link
			DNA Replication	ko03030	9	77	0.00151627	0.0220674	Mind11G001523,Mind09G003003,Mind01G003166,Mind01G003430,Mind01G003431,Mind10G000834,Mind01G003429,Mind01G003138,Mind11G001521	Link
					7	93	0.413876	0.608783	Mden06G003048,Mden12G000247,Mden11G002860,Mden12G000663,Mden03G001104,Mden11G002905,Mden06G002410	Link
			Fanconi Anemia Pathway	ko03460	3	59	0.242478	0.410173	Mind03G002306,Mind10G000834,Mind09G002397	Link
					6	76	0.357971	0.547172	Mden06G003048,Mden06G000785,Mden12G000284,Mden01G002674,Mden12G001380,Mden08G002910	Link
			Homologous Recombination	ko03440	3	72	0.367873	0.524285	Mind10G000834,Mind09G000088,Mind09G000008	Link
					11	79	0.0159132	0.0497042	Mden06G003048,Mden13G000274,Mden13G000390,Mden13G000388,Mden12G000478,Mden12G001727,Mden13G000389,Mden01G002674,Mden12G000663,Mden12G001726,Mden13G000275	Link
			Mismatch Repair	ko03430	3	51	0.171196	0.346001	Mind10G000834,Mind11G001523,Mind11G001521	Link
					3	60	0.679971	0.855883	Mden06G003048,Mden12G000284,Mden12G000663	Link
			Non-Homologous End-Joining	ko03450	8	28	0.000152639	0.0013792	Mden13G000274,Mden13G000390,Mden13G000388,Mden12G000478,Mden12G001727,Mden13G000389,Mden12G001726,Mden13G000275	Link
			Nucleotide Excision Repair	ko03420	6	73	0.0353435	0.156028	Mind03G002306,Mind11G001523,Mind10G000834,Mind05G001519,Mind11G001521,Mind05G003437	Link
					8	87	0.216087	0.382308	Mden06G003048,Mden13G000245,Mden12G000001,Mden12G000883,Mden03G001104,Mden13G000097,Mden12G000663,Mden12G000777	Link
		Transcription	Basal Transcription Factors	ko03022	6	63	0.0171874	0.113935	Mind05G002684,Mind05G002682,Mind05G001519,Mind03G002278,Mind01G000960,Mind05G003437	Link
					9	77	0.066384	0.156964	Mden13G000245,Mden12G000883,Mden01G000736,Mden12G001747,Mden13G000012,Mden12G001381,Mden13G000011,Mden13G000392,Mden12G000777	Link
			RNA Polymerase	ko03020	4	76	0.696281	0.872074	Mden17G000092,Mden13G000287,Mden02G002063,Mden12G001797	Link
			Spliceosome	ko03040	16	221	0.0135278	0.102022	Mind06G002340,Mind01G001374,Mind06G001588,Mind09G001586,Mind03G001587,Mind01G003890,Mind01G001342,Mind11G000810,Mind05G002821,Mind01G001925,Mind11G000812,Mind01G003250,Mind11G000804,Mind06G001590,Mind06G001589,Mind01G001347	Link
					30	253	0.00577049	0.0232661	Mden08G002752,Mden13G000318,Mden03G002898,Mden03G002902,Mden290G000003,Mden03G002905,Mden03G002903,Mden07G001793,Mden07G001797,Mden06G000297,Mden290G000002,Mden02G000990,Mden12G001349,Mden10G001475,Mden10G000193,Mden03G001509,Mden05G000901,Mden148G000005,Mden12G001345,Mden02G001455,Mden12G000135,Mden13G000005,Mden03G002900,Mden01G001027,Mden557G000001,Mden148G000006,Mden02G001125,Mden03G002901,Md…	Link
		Translation	Aminoacyl-tRNA Biosynthesis	ko00970	3	77	0.41651	0.554326	Mind10G002231,Mind01G001865,Mind03G001422	Link
					11	111	0.137858	0.279024	Mden09G000097,Mden13G000037,Mden13G000234,Mden13G000036,Mden13G000013,Mden12G000942,Mden13G000402,Mden12G001543,Mden12G001718,Mden12G001437,Mden04G001537	Link
			mRNA Surveillance Pathway	ko03015	8	142	0.151932	0.327377	Mind01G001342,Mind01G001374,Mind08G002448,Mind09G001586,Mind11G001430,Mind08G002134,Mind01G001347,Mind04G002875	Link
					9	157	0.765431	0.931029	Mden12G000262,Mden12G001817,Mden02G000168,Mden12G001589,Mden01G000982,Mden12G000263,Mden06G002079,Mden13G000322,Mden06G002080	Link
			Ribosome	ko03010	19	298	0.0299928	0.150797	Mind10G001579,Mind14G000001,Mind09G002307,Mind11G000525,Mind03G001329,Mind05G002372,Mind08G002217,Mind10G002127,Mind10G002863,Mind10G002405,Mind01G002056,Mind09G002309,Mind04G000299,Mind01G002032,Mind04G000579,Mind02G003525,Mind02G002072,Mind01G001522,Mind04G001167	Link
					7	358	0.999998	0.999999	Mden13G000332,Mden17G000025,Mden12G001453,Mden13G000131,Mden07G001256,Mden04G001015,Mden13G000091	Link
			Ribosome Biogenesis in Eukaryotes	ko03008	6	114	0.212498	0.394438	Mind02G002325,Mind07G001760,Mind07G001759,Mind05G000471,Mind11G000963,Mind05G000674	Link
					8	139	0.740396	0.909321	Mden13G000128,Mden12G001017,Mden12G000310,Mden12G001467,Mden13G000067,Mden11G001292,Mden12G001352,Mden11G002123	Link
			RNA Transport	ko03013	6	193	0.7202	0.769425	Mind01G001342,Mind01G001374,Mind02G002712,Mind08G003010,Mind09G001586,Mind01G001347	Link
					8	223	0.990078	0.999999	Mden13G000188,Mden07G002012,Mden12G000310,Mden01G001869,Mden12G000095,Mden01G000982,Mden13G000179,Mden13G000322	Link
	Metabolism	Amino Acid Metabolism	Alanine, Aspartate and Glutamate Metabolism	ko00250	1	49	0.623606	0.696745	Mind01G003931	Link
					16	81	0.000104106	0.00109746	Mden08G001432,Mden13G000227,Mden13G000271,Mden12G000508,Mden12G001156,Mden12G001198,Mden12G001007,Mden13G000412,Mden12G001014,Mden12G001316,Mden13G000270,Mden12G000293,Mden13G000226,Mden12G001015,Mden12G000601,Mden13G000216	Link
			Arginine and Proline Metabolism	ko00330	2	74	0.615881	0.696715	Mind09G000181,Mind01G003931	Link
					15	100	0.00352679	0.015654	Mden12G000964,Mden12G000737,Mden12G000240,Mden12G000783,Mden03G003440,Mden03G003026,Mden12G001782,Mden12G000079,Mden12G001276,Mden01G001552,Mden12G000078,Mden11G000705,Mden12G001006,Mden05G001250,Mden12G001192	Link
			Arginine Biosynthesis	ko00220	1	43	0.552083	0.636477	Mind01G003931	Link
					9	55	0.00789169	0.0289362	Mden07G001882,Mden12G001588,Mden10G002093,Mden13G000065,Mden12G000508,Mden12G001593,Mden10G002094,Mden12G001198,Mden07G001886	Link
			Cysteine and Methionine Metabolism	ko00270	3	125	0.785045	0.811961	Mind318G000001,Mind10G001969,Mind01G003931	Link
					10	141	0.512319	0.704438	Mden13G000158,Mden07G001776,Mden12G001247,Mden12G001350,Mden12G001346,Mden08G003128,Mden12G000510,Mden07G001803,Mden12G001279,Mden12G000970	Link
			Glycine, Serine and Threonine Metabolism	ko00260	2	79	0.659956	0.732834	Mind04G001411,Mind09G002750	Link
					16	116	0.00669489	0.0260586	Mden12G000208,Mden12G000450,Mden12G001608,Mden12G001667,Mden04G002555,Mden12G001298,Mden12G001405,Mden12G001317,Mden13G000158,Mden12G001659,Mden12G001316,Mden12G001724,Mden12G001266,Mden12G000651,Mden12G001279,Mden13G000207	Link
			Histidine Metabolism	ko00340	1	23	0.25643	0.421944	Mind09G003053	Link
					7	41	0.0110047	0.0371225	Mden06G000667,Mden12G001026,Mden12G000183,Mden06G000660,Mden12G000184,Mden02G003085,Mden12G000078	Link
			Lysine Biosynthesis	ko00300	4	24	0.0319559	0.0869339	Mden13G000242,Mden13G000158,Mden12G001279,Mden12G000771	Link
			Lysine Degradation	ko00310	2	54	0.405705	0.552126	Mind08G001605,Mind08G001616	Link
					10	69	0.0145968	0.0467467	Mden127G000001,Mden12G000961,Mden11G001719,Mden06G001865,Mden12G000078,Mden129G000001,Mden12G001646,Mden12G001808,Mden13G000216,Mden12G001007	Link
			Phenylalanine Metabolism	ko00360	6	93	0.101225	0.277135	Mind10G000963,Mind318G000001,Mind09G002750,Mind09G003053,Mind01G003931,Mind06G001200	Link
					32	122	7.18915e-11	1.81886e-08	Mden12G000634,Mden12G000183,Mden12G000235,Mden02G003085,Mden12G000961,Mden12G000079,Mden12G001724,Mden13G000071,Mden12G000208,Mden06G000667,Mden12G000737,Mden12G000450,Mden12G001782,Mden12G000184,Mden01G001552,Mden12G000633,Mden04G002555,Mden11G000705,Mden12G001006,Mden12G000151,Mden06G000660,Mden12G001192,Mden12G000964,Mden12G000240,Mden12G001026,Mden12G001659,Mden12G000308,Mden12G001276,Mden13G…	Link
			Phenylalanine, Tyrosine and Tryptophan Biosynthesis	ko00400	3	67	0.319031	0.475693	Mind04G001411,Mind318G000001,Mind01G003931	Link
					6	69	0.270848	0.442094	Mden12G000752,Mden13G000183,Mden12G000751,Mden01G002618,Mden01G002619,Mden01G002543	Link
			Tryptophan Metabolism	ko00380	5	67	0.0650657	0.235538	Mind07G001403,Mind09G002773,Mind09G003053,Mind07G001423,Mind09G002777	Link
					23	91	4.75682e-08	4.01159e-06	Mden06G000667,Mden13G000018,Mden12G001633,Mden12G000737,Mden13G000425,Mden12G001782,Mden01G001552,Mden12G000078,Mden12G001436,Mden11G000705,Mden12G001006,Mden12G000481,Mden06G000660,Mden02G003085,Mden12G001192,Mden12G000140,Mden12G000961,Mden12G000240,Mden12G000964,Mden12G000079,Mden12G001276,Mden12G001646,Mden12G001808	Link
			Tyrosine Metabolism	ko00350	6	67	0.0233915	0.13701	Mind10G000963,Mind318G000001,Mind09G002750,Mind09G003053,Mind01G003931,Mind06G001200	Link
					19	90	1.07908e-05	0.000209849	Mden12G000208,Mden06G000667,Mden12G000183,Mden12G000450,Mden12G000184,Mden04G002555,Mden06G000660,Mden428G000001,Mden02G003085,Mden12G001007,Mden12G000534,Mden12G001026,Mden12G000162,Mden12G001057,Mden12G001659,Mden12G001724,Mden126G000003,Mden12G001058,Mden13G000216	Link
			Valine, Leucine and Isoleucine Biosynthesis	ko00290	1	31	0.38285	0.528975	Mind08G000931	Link
					5	48	0.155529	0.302684	Mden03G002264,Mden10G000875,Mden10G000864,Mden12G000022,Mden10G000871	Link
			Valine, Leucine and Isoleucine Degradation	ko00280	1	64	0.763374	0.798675	Mind02G003047	Link
					22	104	2.63019e-06	8.31799e-05	Mden12G000843,Mden12G000691,Mden12G001444,Mden12G001839,Mden12G000078,Mden261G000002,Mden12G001042,Mden12G000711,Mden12G001590,Mden12G000712,Mden08G003550,Mden12G000961,Mden12G000844,Mden12G001646,Mden12G001663,Mden13G000280,Mden12G000545,Mden12G000341,Mden12G001043,Mden12G001808,Mden240G000002,Mden12G001613	Link
		Biosynthesis of Other Special Metabolites	Betalain Biosynthesis	ko00965	1	7	0.0329665	0.152998	Mind09G003053	Link
					5	14	0.00033877	0.0026784	Mden06G000667,Mden13G000265,Mden06G000660,Mden02G003085,Mden12G000296	Link
			Caffeine Metabolism	ko00232	2	9	0.00532098	0.0529359	Mind09G002773,Mind09G002777	Link
			Flavonoid Biosynthesis	ko00941	7	93	0.0443741	0.184516	Mind08G000988,Mind06G000941,Mind01G002650,Mind06G001127,Mind01G001119,Mind08G001314,Mind44G000005	Link
					4	84	0.776306	0.939739	Mden07G001620,Mden07G001614,Mden07G001617,Mden07G001610	Link
			Glucosinolate Biosynthesis	ko00966	5	19	0.00219916	0.0111277	Mden04G001341,Mden10G000875,Mden10G000864,Mden12G000022,Mden10G000871	Link
			Indole Alkaloid Biosynthesis	ko00901	1	6	0.0242227	0.13701	Mind09G003053	Link
					3	9	0.00308698	0.0144631	Mden06G000667,Mden06G000660,Mden02G003085	Link
			Isoquinoline Alkaloid Biosynthesis	ko00950	4	41	0.0291055	0.150797	Mind318G000001,Mind09G002750,Mind09G003053,Mind01G003931	Link
					8	44	0.00520251	0.0215776	Mden12G000208,Mden06G000667,Mden12G000450,Mden12G001659,Mden12G001724,Mden04G002555,Mden06G000660,Mden02G003085	Link
			Monobactam Biosynthesis	ko00261	2	12	0.0576635	0.138941	Mden13G000158,Mden12G001279	Link
			Neomycin, Kanamycin and Gentamicin Biosynthesis	ko00524	2	10	0.035235	0.0948347	Mden12G000223,Mden13G000320	Link
			Novobiocin Biosynthesis	ko00401	1	13	0.103575	0.277135	Mind318G000001	Link
			Phenazine Biosynthesis	ko00405	1	5	0.0496186	0.123074	Mden13G000183	Link
			Phenylpropanoid Biosynthesis	ko00940	10	250	0.49975	0.618888	Mind08G000988,Mind06G000941,Mind01G002650,Mind06G001127,Mind06G000897,Mind08G001314,Mind02G000346,Mind01G001119,Mind01G002277,Mind44G000005	Link
					27	243	0.0182513	0.0556334	Mden12G000076,Mden12G000634,Mden11G001276,Mden10G002647,Mden12G000633,Mden07G001620,Mden11G001263,Mden07G001614,Mden12G000235,Mden11G001273,Mden11G001270,Mden07G001617,Mden12G000151,Mden11G001260,Mden11G001253,Mden13G000224,Mden12G001669,Mden07G001610,Mden12G001413,Mden12G000308,Mden11G001266,Mden13G000254,Mden12G000309,Mden12G000236,Mden12G000920,Mden05G000165,Mden13G000071	Link
			Stilbenoid, Diarylheptanoid and Gingerol Biosynthesis	ko00945	9	83	0.0026792	0.032329	Mind08G000988,Mind06G000941,Mind01G002650,Mind06G001127,Mind08G001314,Mind02G000274,Mind02G000286,Mind01G001119,Mind44G000005	Link
					4	67	0.585154	0.779179	Mden07G001620,Mden07G001614,Mden07G001617,Mden07G001610	Link
			Streptomycin Biosynthesis	ko00521	7	22	0.000134016	0.00130407	Mden07G002680,Mden12G000223,Mden13G000118,Mden12G001832,Mden13G000320,Mden12G000748,Mden07G002619	Link
			Tropane, Piperidine and Pyridine Alkaloid Biosynthesis	ko00960	3	44	0.116295	0.296471	Mind318G000001,Mind09G002750,Mind01G003931	Link
					5	48	0.155529	0.302684	Mden12G000208,Mden04G002555,Mden12G000450,Mden12G001659,Mden12G001724	Link
		Carbohydrate Metabolism	Amino Sugar and Nucleotide Sugar Metabolism	ko00520	5	150	0.620186	0.696745	Mind02G000485,Mind09G003594,Mind11G001096,Mind02G000431,Mind02G000839	Link
					28	208	0.00110276	0.00706463	Mden12G000953,Mden13G000241,Mden13G000201,Mden13G000394,Mden12G001802,Mden13G000347,Mden12G000755,Mden13G000320,Mden12G000223,Mden12G000792,Mden13G000408,Mden13G000376,Mden05G002373,Mden12G000754,Mden13G000197,Mden12G000984,Mden12G000385,Mden12G000097,Mden12G001687,Mden13G000153,Mden03G002091,Mden07G002680,Mden04G000414,Mden12G001606,Mden06G000181,Mden12G001733,Mden03G002089,Mden07G002619	Link
			Ascorbate and Aldarate Metabolism	ko00053	4	67	0.585154	0.779179	Mden06G003053,Mden06G003056,Mden04G000414,Mden12G000078	Link
			Butanoate Metabolism	ko00650	2	30	0.13387	0.319752	Mind08G000931,Mind02G003047	Link
					14	52	4.66512e-06	0.000107298	Mden12G000843,Mden12G000961,Mden08G001432,Mden12G000844,Mden12G001646,Mden12G001042,Mden12G000711,Mden12G001043,Mden12G001808,Mden03G002264,Mden12G001156,Mden13G000216,Mden12G000712,Mden12G001007	Link
			C5-Branched Dibasic Acid Metabolism	ko00660	1	15	0.131977	0.319752	Mind08G000931	Link
					5	24	0.00786064	0.0289362	Mden10G000875,Mden03G002264,Mden10G000864,Mden12G000022,Mden10G000871	Link
			Citrate Cycle (TCA cycle)	ko00020	6	60	0.0133707	0.102022	Mind03G002722,Mind10G001016,Mind04G000040,Mind02G001403,Mind01G002178,Mind10G001402	Link
					4	92	0.839082	0.982814	Mden02G001667,Mden12G001372,Mden13G000106,Mden13G000045	Link
			Fructose and Mannose Metabolism	ko00051	2	66	0.537759	0.629727	Mind01G001802,Mind11G001351	Link
					16	88	0.000299639	0.00244544	Mden12G001343,Mden13G000201,Mden13G000320,Mden12G000389,Mden12G000241,Mden12G000706,Mden12G000358,Mden12G000223,Mden12G000359,Mden12G000104,Mden13G000197,Mden12G001348,Mden12G001344,Mden629G000001,Mden12G000381,Mden12G001347	Link
			Galactose Metabolism	ko00052	10	92	0.089777	0.200245	Mden13G000320,Mden12G000755,Mden13G000156,Mden07G002680,Mden12G000223,Mden12G001047,Mden04G000414,Mden13G000376,Mden12G000754,Mden07G002619	Link
			Glycolysis / Gluconeogenesis	ko00010	10	168	0.10364	0.277135	Mind03G002722,Mind01G001802,Mind04G000040,Mind11G001351,Mind01G002178,Mind09G001725,Mind06G003494,Mind10G001016,Mind02G001403,Mind169G000002	Link
					18	201	0.193158	0.351575	Mden12G000183,Mden13G000320,Mden05G001841,Mden13G000156,Mden12G000184,Mden12G000078,Mden12G000223,Mden08G001954,Mden12G001218,Mden12G000162,Mden12G001026,Mden12G001057,Mden13G000157,Mden07G002680,Mden09G001183,Mden12G001058,Mden13G000438,Mden07G002619	Link
			Glyoxylate and Dicarboxylate Metabolism	ko00630	4	83	0.278775	0.441231	Mind05G000361,Mind07G001403,Mind07G001423,Mind10G001402	Link
					10	124	0.344362	0.537799	Mden12G000819,Mden13G000018,Mden12G001633,Mden02G001667,Mden12G001316,Mden12G000455,Mden12G001436,Mden13G000327,Mden12G000186,Mden12G000600	Link
			Inositol Phosphate Metabolism	ko00562	4	89	0.817457	0.97097	Mden13G000118,Mden12G001832,Mden12G000598,Mden12G000748	Link
			Pentose and Glucuronate Interconversions	ko00040	2	132	0.924338	0.924338	Mind06G001064,Mind06G002646	Link
					8	153	0.832649	0.979815	Mden06G001669,Mden06G001668,Mden06G001674,Mden12G001084,Mden04G000414,Mden12G001677,Mden12G000744,Mden12G001833	Link
			Pentose Phosphate Pathway	ko00030	2	74	0.615881	0.696715	Mind01G001802,Mind11G001351	Link
					6	87	0.497155	0.702683	Mden10G002804,Mden07G002680,Mden12G000404,Mden05G001841,Mden10G002697,Mden07G002619	Link
			Propanoate Metabolism	ko00640	10	70	0.0161651	0.0498754	Mden12G000961,Mden240G000001,Mden12G001646,Mden261G000002,Mden12G001590,Mden12G001808,Mden261G000003,Mden08G003550,Mden240G000002,Mden12G001613	Link
			Pyruvate Metabolism	ko00620	8	110	0.0448549	0.184516	Mind03G002722,Mind04G000040,Mind01G002178,Mind09G001725,Mind10G001016,Mind06G003494,Mind02G001403,Mind169G000002	Link
					9	137	0.602437	0.793837	Mden13G000242,Mden13G000045,Mden12G000817,Mden12G000078,Mden12G001551,Mden12G000881,Mden12G000771,Mden12G000174,Mden12G000019	Link
			Starch and Sucrose Metabolism	ko00500	7	168	0.424841	0.561286	Mind02G001834,Mind09G000239,Mind02G000485,Mind06G000897,Mind02G000431,Mind02G003945,Mind01G002277	Link
					17	197	0.243122	0.415607	Mden13G000320,Mden12G000706,Mden12G000223,Mden09G002280,Mden01G001742,Mden12G000324,Mden10G001015,Mden13G000224,Mden06G002413,Mden12G001669,Mden12G000104,Mden23G000008,Mden12G001413,Mden12G000300,Mden07G002680,Mden11G001403,Mden07G002619	Link
		Energy Metabolism	Carbon Fixation in Photosynthetic Organisms	ko00710	3	87	0.510556	0.618888	Mind11G000522,Mind09G001413,Mind02G001403	Link
					2	93	0.976452	0.999999	Mden10G002804,Mden10G002697	Link
			Carbon Fixation Pathways in Prokaryotes	ko00720	1	34	0.42808	0.561467	Mind10G001402	Link
					1	49	0.896443	0.995066	Mden13G000045	Link
			Methane Metabolism	ko00680	9	78	0.0712101	0.163783	Mden12G001348,Mden12G001343,Mden12G001344,Mden12G001608,Mden12G001316,Mden12G000358,Mden12G000359,Mden12G001347,Mden13G000207	Link
			Nitrogen Metabolism	ko00910	10	53	0.0018525	0.00997197	Mden12G000872,Mden12G000140,Mden03G003610,Mden12G001001,Mden09G000730,Mden12G000870,Mden12G000971,Mden12G000704,Mden05G001599,Mden02G001137	Link
			Oxidative Phosphorylation	ko00190	7	146	0.283255	0.441976	Mind14G000005,Mind11G000635,Mind01G001372,Mind07G002235,Mind09G003038,Mind08G002590,Mind02G001988	Link
					33	224	8.31818e-05	0.00100214	Mden17G000015,Mden56G000004,Mden02G001871,Mden12G000398,Mden12G000050,Mden06G001329,Mden12G001372,Mden34G000027,Mden07G002028,Mden10G000006,Mden13G000106,Mden04G000925,Mden34G000006,Mden13G000370,Mden17G000116,Mden12G000335,Mden12G001261,Mden11G002345,Mden03G002675,Mden34G000005,Mden01G001915,Mden17G000077,Mden69G000017,Mden05G001084,Mden02G000448,Mden07G002343,Mden56G000005,Mden69G000007,Mden17G…	Link
			Photosynthesis	ko00195	10	78	0.000439582	0.0159129	Mind07G000817,Mind07G002235,Mind14G000011,Mind07G002171,Mind08G002590,Mind14G000005,Mind14G000019,Mind14G000010,Mind14G000018,Mind14G000020	Link
					7	101	0.507403	0.704438	Mden69G000004,Mden69G000019,Mden04G000925,Mden07G002343,Mden03G002675,Mden02G001871,Mden01G000805	Link
			Sulfur Metabolism	ko00920	1	40	0.512891	0.618888	Mind10G001969	Link
					5	45	0.124383	0.26224	Mden08G003128,Mden12G001247,Mden12G000111,Mden12G000970,Mden12G000253	Link
		Glycan Biosynthesis and Metabolism	Glycosaminoglycan Degradation	ko00531	1	23	0.25643	0.421944	Mind02G000839	Link
					1	21	0.482568	0.689113	Mden12G000385	Link
			Glycosphingolipid Biosynthesis - Ganglio Series	ko00604	1	8	0.0427345	0.184165	Mind02G000839	Link
					1	9	0.14602	0.293199	Mden12G000385	Link
			Glycosphingolipid Biosynthesis - Globo and Isoglobo Series	ko00603	1	21	0.224459	0.394438	Mind02G000839	Link
					1	15	0.318332	0.503363	Mden12G000385	Link
			GlycosylphosphatidyLinositol(GPI)-Anchor Biosynthesis	ko00563	7	40	0.00947347	0.0332887	Mden09G002618,Mden12G001462,Mden12G001052,Mden12G000999,Mden12G001546,Mden13G000349,Mden12G001463	Link
			Mannose Type O-Glycan Biosyntheis	ko00515	1	2	0.00579354	0.0232661	Mden13G000328	Link
			N-Glycan Biosynthesis	ko00510	1	54	0.676203	0.737306	Mind01G000146	Link
					5	75	0.511882	0.704438	Mden06G001517,Mden12G001274,Mden12G000576,Mden13G000298,Mden12G001206	Link
			Other Glycan Degradation	ko00511	4	36	0.0173955	0.113935	Mind02G003653,Mind01G000226,Mind01G000229,Mind02G000839	Link
					2	42	0.629999	0.817384	Mden12G000385,Mden01G003996	Link
			Other Types of O-Glycan Biosynthesis	ko00514	2	23	0.253496	0.421937	Mden13G000328,Mden12G001788	Link
			Various Types of N-Glycan Biosynthesis	ko00513	2	44	0.288309	0.446017	Mind01G000146,Mind02G000839	Link
					6	56	0.131346	0.272381	Mden06G001517,Mden12G001274,Mden12G000385,Mden12G000576,Mden13G000298,Mden12G001206	Link
		Lipid Metabolism	Alpha-Linolenic Acid Metabolism	ko00592	3	57	0.224008	0.394438	Mind05G002344,Mind02G000729,Mind200G000002	Link
					5	63	0.346882	0.538412	Mden12G001663,Mden09G002128,Mden03G002142,Mden12G000691,Mden06G000006	Link
			Biosynthesis of Unsaturated Fatty Acids	ko01040	10	54	0.00216944	0.0111277	Mden09G002128,Mden12G001059,Mden12G000691,Mden12G000738,Mden12G001663,Mden09G000488,Mden12G000113,Mden12G001806,Mden12G000540,Mden06G000006	Link
			Ether Lipid Metabolism	ko00565	3	38	0.0767868	0.249012	Mind03G000232,Mind06G003467,Mind03G000231	Link
					10	41	0.000178265	0.00155521	Mden03G001141,Mden01G002199,Mden13G000419,Mden12G001755,Mden12G001173,Mden13G000354,Mden12G000148,Mden12G001512,Mden12G001722,Mden12G001272	Link
			Fatty Acid Biosynthesis	ko00061	6	58	0.150013	0.296511	Mden12G001059,Mden09G000488,Mden12G000738,Mden12G001806,Mden12G000113,Mden12G000540	Link
			Fatty Acid Degradation	ko00071	16	80	8.84312e-05	0.00101696	Mden13G000425,Mden12G000691,Mden12G000078,Mden12G000481,Mden12G001590,Mden06G000006,Mden09G002128,Mden12G000961,Mden12G000162,Mden12G001057,Mden12G001646,Mden12G001663,Mden12G001079,Mden12G001808,Mden12G001058,Mden12G001613	Link
			Fatty Acid Elongation	ko00062	1	49	0.896443	0.995066	Mden12G001808	Link
			Glycerolipid Metabolism	ko00561	4	88	0.320633	0.475693	Mind01G002564,Mind02G001688,Mind02G003670,Mind11G002042	Link
					10	105	0.174878	0.326807	Mden12G001348,Mden12G001343,Mden12G001344,Mden12G000061,Mden01G003159,Mden12G000078,Mden12G000358,Mden12G000359,Mden12G001347,Mden12G001664	Link
			Glycerophospholipid Metabolism	ko00564	5	99	0.246039	0.412343	Mind03G000232,Mind02G003819,Mind03G000231,Mind02G001688,Mind02G003841	Link
					13	127	0.103081	0.222902	Mden03G001141,Mden01G002199,Mden13G000419,Mden12G001755,Mden12G001173,Mden13G000354,Mden12G000148,Mden12G000894,Mden01G003159,Mden12G001512,Mden12G001722,Mden12G001664,Mden12G001272	Link
			Linoleic Acid Metabolism	ko00591	4	28	0.00598851	0.054196	Mind09G002773,Mind02G000729,Mind09G002777,Mind200G000002	Link
					1	25	0.577668	0.777394	Mden03G002142	Link
			Sphingolipid Metabolism	ko00600	3	41	0.0955733	0.274584	Mind06G003467,Mind05G002724,Mind05G002720	Link
					10	57	0.00339222	0.0153256	Mden12G000444,Mden10G002860,Mden03G002746,Mden03G002744,Mden13G000139,Mden13G000142,Mden03G002745,Mden12G000466,Mden03G002747,Mden12G000038	Link
			Steroid Biosynthesis	ko00100	3	56	0.214916	0.394438	Mind01G000623,Mind131G000002,Mind01G000624	Link
					8	69	0.0772712	0.176123	Mden12G000371,Mden03G003805,Mden01G003570,Mden13G000267,Mden02G002593,Mden23G000006,Mden01G003569,Mden12G000572	Link
			Steroid Hormone Biosynthesis	ko00140	4	43	0.0349069	0.156028	Mind11G001326,Mind09G002773,Mind09G002777,Mind11G000687	Link
			Synthesis and Degradation of Ketone Bodies	ko00072	1	7	0.0329665	0.152998	Mind02G003047	Link
		Metabolism of Cofactors and Vitamins	Biotin Metabolism	ko00780	6	27	0.00334038	0.0153256	Mden12G001059,Mden09G000488,Mden12G000738,Mden12G001806,Mden12G000113,Mden12G000540	Link
			Folate Biosynthesis	ko00790	3	38	0.327807	0.515125	Mden12G000868,Mden12G000871,Mden12G000869	Link
			Nicotinate and Nicotinamide Metabolism	ko00760	3	35	0.275029	0.446041	Mden13G000216,Mden12G001162,Mden12G001007	Link
			One Carbon Pool by Folate	ko00670	3	45	0.45123	0.65235	Mden13G000327,Mden12G000600,Mden04G001537	Link
			Pantothenate and CoA Biosynthesis	ko00770	1	36	0.457248	0.586963	Mind08G000931	Link
					2	50	0.744258	0.909649	Mden12G001070,Mden03G002264	Link
			Porphyrin and Chlorophyll Metabolism	ko00860	3	62	0.704847	0.878454	Mden12G000811,Mden12G000372,Mden12G000931	Link
			Retinol Metabolism	ko00830	2	30	0.13387	0.319752	Mind09G002773,Mind09G002777	Link
					8	37	0.00147565	0.00848496	Mden12G000162,Mden12G000182,Mden12G001057,Mden12G000061,Mden12G000603,Mden12G000482,Mden12G001100,Mden12G001058	Link
			Riboflavin Metabolism	ko00740	1	24	0.272456	0.440309	Mind02G001174	Link
					2	28	0.360358	0.547172	Mden12G000717,Mden13G000213	Link
			Thiamine Metabolism	ko00730	1	32	0.398108	0.545891	Mind06G002408	Link
					4	35	0.12378	0.26224	Mden07G001442,Mden07G001454,Mden13G000337,Mden12G000191	Link
			Ubiquinone and Other Terpenoid-Quinone Biosynthesis	ko00130	3	73	0.37764	0.528975	Mind10G000963,Mind318G000001,Mind06G001200	Link
					14	82	0.00120071	0.00706463	Mden06G001616,Mden12G000634,Mden12G000308,Mden09G000922,Mden13G000254,Mden10G002622,Mden12G000236,Mden12G000633,Mden12G000309,Mden12G000092,Mden12G000235,Mden12G000151,Mden13G000071,Mden12G001204	Link
			Vitamin B6 Metabolism	ko00750	3	28	0.160466	0.30746	Mden04G001522,Mden05G001854,Mden07G002382	Link
		Metabolism of Other Amino Acids	Beta-Alanine Metabolism	ko00410	1	54	0.676203	0.737306	Mind09G002750	Link
					21	86	3.06643e-07	1.93952e-05	Mden12G000208,Mden240G000001,Mden08G001432,Mden12G000183,Mden12G000450,Mden12G000184,Mden12G000078,Mden261G000002,Mden04G002555,Mden12G001590,Mden12G001156,Mden08G003550,Mden12G000961,Mden12G001026,Mden12G001659,Mden12G001724,Mden12G001646,Mden12G001808,Mden261G000003,Mden240G000002,Mden12G001613	Link
			Cyanoamino Acid Metabolism	ko00460	3	47	0.138786	0.319752	Mind06G000897,Mind10G001969,Mind01G002277	Link
					5	56	0.252139	0.421937	Mden12G000140,Mden04G001341,Mden12G001413,Mden13G000224,Mden12G001669	Link
			Glutathione Metabolism	ko00480	2	115	0.873194	0.878045	Mind09G000181,Mind05G000850	Link
					7	151	0.896739	0.995066	Mden01G003115,Mden11G002063,Mden01G002856,Mden11G002064,Mden09G000988,Mden01G003142,Mden12G001213	Link
			Phosphonate and Phosphinate Metabolism	ko00440	2	7	0.0122088	0.0396004	Mden12G001512,Mden12G001272	Link
			Selenocompound Metabolism	ko00450	2	30	0.402814	0.599482	Mden13G000028,Mden12G001508	Link
			Taurine and Hypotaurine Metabolism	ko00430	2	11	0.00980756	0.0806895	Mind142G000004,Mind09G002916	Link
					2	17	0.134814	0.277301	Mden08G001432,Mden12G001156	Link
		Metabolism of Terpenoids and Polyketides	Brassinosteroid Biosynthesis	ko00905	1	19	0.192833	0.375299	Mind05G000402	Link
			Carotenoid Biosynthesis	ko00906	3	58	0.653665	0.835238	Mden10G000412,Mden12G000741,Mden12G001253	Link
			Diterpenoid Biosynthesis	ko00904	1	39	0.499333	0.618888	Mind11G002313	Link
					4	52	0.362819	0.547172	Mden01G003278,Mden89G000002,Mden07G002119,Mden70G000011	Link
			Geraniol Degradation	ko00281	2	7	0.0122088	0.0396004	Mden12G000961,Mden12G001646	Link
			Insect hormone Biosynthesis	ko00981	1	13	0.260173	0.427426	Mden12G000078	Link
			Limonene and Pinene Degradation	ko00903	3	16	0.0290529	0.0807733	Mden12G000961,Mden12G001646,Mden12G000078	Link
			Monoterpenoid Biosynthesis	ko00902	4	44	0.241508	0.415607	Mden06G003316,Mden01G002285,Mden01G002295,Mden06G003324	Link
			Sesquiterpenoid and Triterpenoid Biosynthesis	ko00909	3	59	0.242478	0.410173	Mind01G000623,Mind131G000002,Mind01G000624	Link
					10	67	0.0118069	0.0393045	Mden01G003570,Mden10G002885,Mden10G002970,Mden01G001280,Mden11G002024,Mden23G000006,Mden01G001291,Mden10G002884,Mden197G000002,Mden01G003569	Link
			Terpenoid Backbone Biosynthesis	ko00900	4	69	0.170101	0.346001	Mind02G003047,Mind01G001385,Mind06G002408,Mind01G001391	Link
					4	78	0.717966	0.886076	Mden420G000001,Mden01G001289,Mden01G001549,Mden01G001551	Link
		Nucleotide Metabolism	Purine Metabolism	ko00230	22	202	1.64809e-05	0.00149153	Mind01G001371,Mind01G001380,Mind05G002974,Mind09G001725,Mind01G001355,Mind01G001351,Mind06G003494,Mind10G002731,Mind169G000002,Mind07G002614,Mind01G001394,Mind04G002598,Mind01G001402,Mind03G002305,Mind03G002309,Mind01G001365,Mind05G000684,Mind11G000709,Mind81G000001,Mind11G000059,Mind98G000001,Mind01G002284	Link
					22	246	0.178763	0.330124	Mden07G001454,Mden12G001019,Mden12G000706,Mden12G001495,Mden02G002063,Mden12G000730,Mden08G002344,Mden13G000287,Mden12G000663,Mden12G000104,Mden04G000490,Mden13G000412,Mden07G001442,Mden03G001104,Mden13G000344,Mden12G001744,Mden07G002680,Mden17G000092,Mden12G000601,Mden08G002260,Mden07G002619,Mden12G001797	Link
			Pyrimidine Metabolism	ko00240	4	145	0.745223	0.788803	Mind03G000956,Mind04G002588,Mind10G002731,Mind02G000825	Link
					9	190	0.920766	0.999999	Mden03G001104,Mden12G000293,Mden13G000270,Mden02G002063,Mden13G000271,Mden17G000092,Mden13G000287,Mden12G000663,Mden12G001797	Link
		Overview	2-Oxocarboxylic Acid Metabolism	ko01210	3	80	0.445305	0.579857	Mind08G000931,Mind01G003931,Mind10G001402	Link
					18	109	0.000534593	0.003757	Mden04G001341,Mden07G001882,Mden12G001588,Mden02G001667,Mden10G000875,Mden10G000864,Mden13G000065,Mden12G001593,Mden03G002264,Mden10G002094,Mden12G000771,Mden10G000871,Mden13G000242,Mden13G000158,Mden10G002093,Mden12G000022,Mden12G001279,Mden07G001886	Link
			Biosynthesis of Amino Acids	ko01230	9	286	0.781779	0.811961	Mind04G001411,Mind08G000931,Mind318G000001,Mind10G001969,Mind10G001402,Mind09G001725,Mind06G003494,Mind169G000002,Mind01G003931	Link
					33	342	0.0659759	0.156964	Mden07G001882,Mden01G002619,Mden10G000875,Mden13G000065,Mden10G002094,Mden03G002264,Mden12G000771,Mden10G000871,Mden13G000242,Mden13G000158,Mden10G002697,Mden12G000022,Mden08G003128,Mden01G002543,Mden07G001886,Mden13G000207,Mden12G001588,Mden02G001667,Mden01G002618,Mden12G001608,Mden10G000864,Mden13G000045,Mden12G000508,Mden13G000183,Mden12G001593,Mden12G000970,Mden12G001198,Mden10G002804,Mden12G…	Link
			Carbon Metabolism	ko01200	15	325	0.310774	0.475693	Mind11G000522,Mind03G002722,Mind04G000040,Mind10G001969,Mind07G001403,Mind01G002178,Mind10G001402,Mind09G001725,Mind09G001413,Mind05G000361,Mind06G003494,Mind10G001016,Mind02G001403,Mind07G001423,Mind169G000002	Link
					32	412	0.40658	0.601549	Mden13G000018,Mden13G000320,Mden05G001841,Mden261G000002,Mden12G000358,Mden12G001436,Mden12G000223,Mden12G001590,Mden12G000359,Mden12G001372,Mden12G000404,Mden08G003550,Mden12G001344,Mden12G001316,Mden10G002697,Mden13G000106,Mden08G003128,Mden12G001347,Mden240G000002,Mden13G000207,Mden12G001343,Mden12G001633,Mden02G001667,Mden12G001608,Mden13G000045,Mden12G000970,Mden12G001348,Mden10G002804,Mden1…	Link
			Degradation of Aromatic Compounds	ko01220	8	33	0.000602822	0.004122	Mden12G000162,Mden12G001057,Mden12G001558,Mden12G001141,Mden12G000242,Mden13G000262,Mden12G001058,Mden13G000377	Link
			Fatty Acid Metabolism	ko01212	15	111	0.00977446	0.0338759	Mden09G002128,Mden12G001059,Mden12G000961,Mden12G000691,Mden12G000738,Mden12G001646,Mden12G001663,Mden12G001590,Mden12G001808,Mden09G000488,Mden12G000113,Mden12G001806,Mden12G000540,Mden12G001613,Mden06G000006	Link
		Xenobiotics Biodegradation and Metabolism	Aminobenzoate Degradation	ko00627	16	41	2.25969e-09	2.85851e-07	Mden13G000425,Mden12G000737,Mden12G001782,Mden01G001552,Mden11G000705,Mden12G001006,Mden12G000481,Mden12G001192,Mden12G000140,Mden12G000961,Mden12G000240,Mden12G000964,Mden12G000079,Mden12G001276,Mden12G001646,Mden12G001808	Link
			Benzoate Degradation	ko00362	2	13	0.070853	0.163783	Mden12G000961,Mden12G001646	Link
			Caprolactam Degradation	ko00930	3	16	0.0290529	0.0807733	Mden12G000961,Mden12G001808,Mden12G001646	Link
			Chloroalkane and Chloroalkene Degradation	ko00625	4	27	0.0503333	0.123634	Mden12G000162,Mden12G001057,Mden12G001058,Mden12G000078	Link
			Dioxin Degradation	ko00621	5	7	1.25998e-06	4.55393e-05	Mden12G001141,Mden12G000242,Mden13G000262,Mden13G000377,Mden12G001558	Link
			Drug Metabolism: Cytochrome P450	ko00982	3	84	0.48298	0.609112	Mind09G002773,Mind09G002777,Mind05G000850	Link
					8	116	0.527028	0.720747	Mden01G003115,Mden12G001026,Mden12G000162,Mden12G000183,Mden12G001057,Mden12G000184,Mden01G003142,Mden12G001058	Link
			Drug Metabolism: Other Enzymes	ko00983	3	27	0.0262129	0.143774	Mind03G000956,Mind04G002588,Mind02G000825	Link
					1	26	0.599351	0.793837	Mden04G000490	Link
			Metabolism of Xenobiotics by Cytochrome P450	ko00980	3	77	0.41651	0.554326	Mind09G002773,Mind09G002777,Mind05G000850	Link
					10	109	0.206919	0.368666	Mden01G003115,Mden12G000162,Mden12G001026,Mden12G001057,Mden12G000183,Mden12G000184,Mden12G000432,Mden01G003142,Mden13G000116,Mden12G001058	Link
			Naphthalene Degradation	ko00626	8	22	1.66905e-05	0.000263919	Mden12G000162,Mden12G001057,Mden12G001558,Mden12G001141,Mden12G000242,Mden13G000262,Mden12G001058,Mden13G000377	Link
			Polycyclic Aromatic Hydrocarbon Degradation	ko00624	5	7	1.25998e-06	4.55393e-05	Mden12G001141,Mden12G000242,Mden13G000262,Mden13G000377,Mden12G001558	Link
			Styrene Degradation	ko00643	13	40	7.18157e-07	3.63388e-05	Mden12G000140,Mden12G000964,Mden12G000737,Mden12G000240,Mden12G001782,Mden12G000079,Mden12G001276,Mden01G001552,Mden11G000705,Mden12G001006,Mden126G000003,Mden428G000001,Mden12G001192	Link
	Organismal Systems	Aging	Longevity Regulating Pathway - Mammal	ko04211	7	78	0.0176253	0.113935	Mind08G001605,Mind08G001616,Mind07G001403,Mind09G001042,Mind02G002054,Mind07G001423,Mind08G001135	Link
					16	87	0.000259854	0.00219143	Mden12G000665,Mden13G000018,Mden12G001633,Mden02G002473,Mden06G001865,Mden12G001436,Mden03G002019,Mden03G002882,Mden12G000760,Mden04G000477,Mden127G000001,Mden12G001048,Mden12G000100,Mden129G000001,Mden08G002491,Mden01G001085	Link
			Longevity Regulating Pathway - Multiple Species	ko04213	9	71	0.00080133	0.0182608	Mind11G000810,Mind07G001403,Mind11G000812,Mind09G001042,Mind02G002054,Mind08G001135,Mind01G003250,Mind11G000804,Mind07G001423	Link
					14	89	0.00279118	0.0135802	Mden06G000162,Mden13G000018,Mden12G001633,Mden12G001048,Mden16G000003,Mden02G002473,Mden12G000100,Mden06G000192,Mden12G001436,Mden08G002491,Mden16G000004,Mden01G001085,Mden03G002019,Mden04G000477	Link
			Longevity Regulating Pathway - Worm	ko04212	10	75	0.000310535	0.0140517	Mind02G002861,Mind07G001403,Mind09G001042,Mind10G000080,Mind02G002054,Mind08G001135,Mind03G000762,Mind02G002480,Mind10G000074,Mind07G001423	Link
					5	80	0.576285	0.777394	Mden12G001436,Mden13G000018,Mden12G001633,Mden12G001048,Mden12G000100	Link
		Circulatory System	Adrenergic Signaling in Cardiomyocytes	ko04261	1	53	0.666185	0.735241	Mind08G002134	Link
					10	64	0.00840717	0.0303859	Mden12G001445,Mden12G001817,Mden12G001763,Mden13G000175,Mden12G001672,Mden13G000174,Mden12G000806,Mden12G001673,Mden03G002882,Mden12G000805	Link
			Cardiac Muscle Contraction	ko04260	1	12	0.0900952	0.267332	Mind11G000635	Link
					9	24	4.59062e-06	0.000107298	Mden17G000077,Mden12G001763,Mden13G000175,Mden07G002028,Mden10G000006,Mden13G000174,Mden17G000083,Mden17G000069,Mden11G002345	Link
		Development	Axon Guidance	ko04360	1	40	0.512891	0.618888	Mind08G001306	Link
					10	50	0.00111983	0.00706463	Mden12G001445,Mden12G001672,Mden12G000806,Mden12G001673,Mden13G000055,Mden13G000312,Mden12G000805,Mden13G000054,Mden12G001033,Mden12G001396	Link
			Osteoclast Differentiation	ko04380	8	36	0.00119633	0.00706463	Mden12G001713,Mden12G001176,Mden13G000421,Mden13G000055,Mden13G000312,Mden13G000054,Mden12G001396,Mden12G001033	Link
		Digestive System	Bile Secretion	ko04976	3	63	0.28034	0.441231	Mind05G000161,Mind10G000044,Mind01G000742	Link
					6	66	0.235363	0.407855	Mden12G000560,Mden12G001763,Mden13G000175,Mden10G001738,Mden13G000174,Mden06G002955	Link
			Carbohydrate Digestion and Absorption	ko04973	5	24	0.00786064	0.0289362	Mden12G000223,Mden13G000320,Mden12G001763,Mden13G000175,Mden13G000174	Link
			Fat Digestion and Absorption	ko04975	1	6	0.0707317	0.163783	Mden12G000061	Link
			Gastric Acid Secretion	ko04971	8	19	3.82239e-06	0.000107298	Mden12G001445,Mden12G001763,Mden13G000175,Mden12G001672,Mden13G000174,Mden12G000806,Mden12G001673,Mden12G000805	Link
			Mineral Absorption	ko04978	17	42	2.17611e-14	3.93876e-12	Mind10G001294,Mind03G000497,Mind03G001887,Mind10G002432,Mind03G001551,Mind06G001222,Mind03G000147,Mind08G000541,Mind05G002570,Mind03G001480,Mind06G003451,Mind01G003895,Mind03G002303,Mind01G003953,Mind06G003001,Mind06G002033,Mind03G001883	Link
					8	27	0.000111026	0.00112358	Mden13G000362,Mden02G001173,Mden11G001178,Mden12G001763,Mden13G000175,Mden13G000174,Mden12G001259,Mden12G001258	Link
			Pancreatic Secretion	ko04972	6	32	0.00907391	0.0323338	Mden12G000552,Mden12G001763,Mden13G000175,Mden13G000312,Mden13G000174,Mden12G001396	Link
			Protein Digestion and Absorption	ko04974	1	21	0.224459	0.394438	Mind02G000962	Link
					4	25	0.0375224	0.0982058	Mden03G003912,Mden12G001763,Mden13G000175,Mden13G000174	Link
			Salivary Secretion	ko04970	3	16	0.0290529	0.0807733	Mden12G001763,Mden13G000175,Mden13G000174	Link
			Vitamin Digestion and Absorption	ko04977	2	9	0.0261156	0.0750823	Mden12G000558,Mden12G000559	Link
		Endocrine System	Adipocytokine Signaling Pathway	ko04920	7	46	0.0215018	0.0639996	Mden12G000665,Mden08G002491,Mden01G001085,Mden02G002473,Mden03G002019,Mden12G000760,Mden04G000477	Link
			Aldosterone Synthesis and Secretion	ko04925	1	15	0.318332	0.503363	Mden03G002882	Link
			Estrogen Signaling Pathway	ko04915	6	51	0.00555681	0.0529359	Mind01G003250,Mind11G000804,Mind03G002898,Mind11G000810,Mind11G000812,Mind03G002855	Link
					7	51	0.0376313	0.0982058	Mden12G001445,Mden09G001363,Mden12G001673,Mden12G000806,Mden03G002882,Mden12G000805,Mden12G001672	Link
			Glucagon Signaling Pathway	ko04922	3	81	0.454809	0.586963	Mind09G001725,Mind06G003494,Mind169G000002	Link
					10	92	0.089777	0.200245	Mden02G002473,Mden08G002491,Mden13G000055,Mden01G001085,Mden03G002882,Mden03G002019,Mden13G000054,Mden06G002413,Mden04G000477,Mden12G001033	Link
			GnRH Signaling Pathway	ko04912	2	40	0.241746	0.410173	Mind03G000232,Mind03G000231	Link
					5	42	0.0966577	0.210814	Mden12G001722,Mden03G001141,Mden01G002199,Mden12G001755,Mden13G000354	Link
			Insulin Secretion	ko04911	4	13	0.00194526	0.0102532	Mden03G002882,Mden12G001763,Mden13G000175,Mden13G000174	Link
			Insulin Signaling Pathway	ko04910	7	95	0.0492714	0.193052	Mind05G002573,Mind08G001306,Mind09G001042,Mind02G002792,Mind02G002054,Mind08G001135,Mind10G001626	Link
					8	107	0.42887	0.627191	Mden02G002473,Mden13G000320,Mden08G002491,Mden12G000223,Mden01G001085,Mden03G002019,Mden06G002413,Mden04G000477	Link
			Melanogenesis	ko04916	1	19	0.192833	0.375299	Mind08G001306	Link
					5	24	0.00786064	0.0289362	Mden12G001445,Mden12G001673,Mden12G000806,Mden12G000805,Mden12G001672	Link
			Ovarian Steroidogenesis	ko04913	2	27	0.105648	0.277135	Mind11G001326,Mind11G000687	Link
			Oxytocin Signaling Pathway	ko04921	13	76	0.00161132	0.00886225	Mden12G001445,Mden02G002473,Mden12G001672,Mden08G002491,Mden12G001673,Mden12G000806,Mden13G000055,Mden01G001085,Mden03G002019,Mden12G000805,Mden13G000054,Mden12G001033,Mden04G000477	Link
			PPAR Signaling Pathway	ko03320	2	38	0.218953	0.394438	Mind01G002564,Mind09G001079	Link
					6	42	0.037652	0.0982058	Mden09G002128,Mden12G001663,Mden12G001590,Mden12G000691,Mden12G001613,Mden06G000006	Link
			Progesterone-Mediated Oocyte Maturation	ko04914	2	51	0.370765	0.524285	Mind03G002898,Mind03G002855	Link
					9	71	0.0418485	0.106946	Mden12G001445,Mden13G000027,Mden02G001819,Mden12G001672,Mden04G000496,Mden12G000806,Mden12G001673,Mden12G000805,Mden12G001415	Link
			Prolactin Signaling Pathway	ko04917	3	37	0.0709792	0.246263	Mind11G001326,Mind08G001306,Mind11G000687	Link
			Regulation of Lipolysis in Adipocyte	ko04923	5	20	0.00294163	0.0140421	Mden12G001445,Mden12G001673,Mden12G000806,Mden12G000805,Mden12G001672	Link
			Renin Secretion	ko04924	8	28	0.000152639	0.0013792	Mden12G001445,Mden12G001672,Mden12G000806,Mden12G001673,Mden13G000055,Mden12G000805,Mden13G000054,Mden12G001033	Link
			Renin-Angiotensin System	ko04614	1	20	0.208584	0.394438	Mind02G000962	Link
					1	20	0.456796	0.656644	Mden03G003912	Link
			Thyroid Hormone Signaling Pathway	ko04919	1	41	0.526204	0.623888	Mind08G001306	Link
					6	51	0.090229	0.200245	Mden13G000409,Mden12G001784,Mden12G001763,Mden13G000175,Mden12G001417,Mden13G000174	Link
			Thyroid Hormone Synthesis	ko04918	7	33	0.00274494	0.0135802	Mden13G000369,Mden09G001363,Mden12G001763,Mden13G000175,Mden03G002882,Mden13G000174,Mden12G001392	Link
		Environmental Adaptation	Circadian Entrainment	ko04713	5	22	0.00496624	0.020941	Mden12G001445,Mden12G001673,Mden12G000806,Mden12G000805,Mden12G001672	Link
			Circadian Rhythm	ko04710	6	63	0.201569	0.364263	Mden08G002491,Mden01G001085,Mden02G002473,Mden03G002019,Mden03G000832,Mden04G000477	Link
			Circadian Rhythm - Fly	ko04711	1	6	0.0242227	0.13701	Mind08G001306	Link
			Circadian Rhythm - Plant	ko04712	7	60	0.00372978	0.0397112	Mind05G001407,Mind02G002994,Mind09G001562,Mind02G002325,Mind06G003316,Mind05G000674,Mind04G001459	Link
					1	55	0.929388	0.999999	Mden11G001292	Link
			Plant-Pathogen Interaction	ko04626	15	279	0.139762	0.319752	Mind11G000188,Mind08G000718,Mind01G001924,Mind05G000904,Mind10G001666,Mind05G002180,Mind05G003478,Mind03G002898,Mind03G001906,Mind01G002193,Mind03G000703,Mind01G002564,Mind11G000773,Mind03G002855,Mind02G002240	Link
					9	298	0.999373	0.999999	Mden09G001363,Mden01G001326,Mden11G002218,Mden06G000643,Mden02G002331,Mden06G001166,Mden11G002220,Mden01G003516,Mden03G002302	Link
		Excretory System	Aldosterone-Regulated Sodium Reabsorption	ko04960	3	10	0.00483684	0.020741	Mden12G001763,Mden13G000175,Mden13G000174	Link
			Collecting Duct Acid Secretion	ko04966	1	22	0.24042	0.410173	Mind01G001372	Link
					1	28	0.64017	0.822148	Mden12G000398	Link
			Endocrine and Other Factor-Regulated Calcium Reabsorption	ko04961	3	29	0.175675	0.326807	Mden12G001763,Mden13G000175,Mden13G000174	Link
			Proximal Tubule Bicarbonate Reclamation	ko04964	3	10	0.00483684	0.020741	Mden12G001763,Mden13G000175,Mden13G000174	Link
		Immune System	Antigen Processing and Presentation	ko04612	7	76	0.0152504	0.110413	Mind07G002746,Mind01G003250,Mind11G000804,Mind03G002898,Mind11G000810,Mind11G000812,Mind03G002855	Link
					4	78	0.717966	0.886076	Mden13G000369,Mden89G000003,Mden70G000014,Mden12G001392	Link
			B Cell Receptor Signaling Pathway	ko04662	1	28	0.336155	0.494165	Mind08G001306	Link
					5	30	0.0234943	0.0683225	Mden13G000055,Mden13G000312,Mden13G000054,Mden12G001033,Mden12G001396	Link
			Chemokine Signaling Pathway	ko04062	1	20	0.208584	0.394438	Mind08G001306	Link
					7	25	0.000368969	0.00282876	Mden12G001445,Mden12G001673,Mden12G000806,Mden13G000312,Mden12G000805,Mden12G001672,Mden12G001396	Link
			Cytosolic DNA-Sensing Pathway	ko04623	1	30	0.67764	0.855883	Mden13G000287	Link
			Fc Epsilon RI Signaling Pathway	ko04664	2	19	0.172144	0.325019	Mden13G000312,Mden12G001396	Link
			Fc Gamma R-Mediated Phagocytosis	ko04666	5	72	0.085673	0.267332	Mind03G000232,Mind03G000231,Mind09G001042,Mind02G002054,Mind08G001135	Link
					8	77	0.129945	0.271703	Mden03G001141,Mden01G002199,Mden12G001755,Mden13G000354,Mden12G001722,Mden13G000312,Mden12G000466,Mden12G001396	Link
			IL-17 Signaling Pathway	ko04657	3	28	0.0295836	0.150797	Mind03G002898,Mind08G001306,Mind03G002855	Link
					1	22	0.507569	0.704438	Mden09G001363	Link
			Leukocyte Transendothelial Migration	ko04670	7	20	6.058e-05	0.000766337	Mden12G001445,Mden12G001673,Mden12G000806,Mden13G000312,Mden12G000805,Mden12G001672,Mden12G001396	Link
			Natural Killer Cell Mediated Cytotoxicity	ko04650	5	30	0.0234943	0.0683225	Mden13G000055,Mden13G000312,Mden13G000054,Mden12G001033,Mden12G001396	Link
			NOD-like receptor Signaling Pathway	ko04621	38	652	0.0198133	0.123662	Mind01G003770,Mind05G001487,Mind04G000018,Mind03G000458,Mind01G000224,Mind03G001699,Mind01G003115,Mind10G000952,Mind10G000074,Mind10G001743,Mind01G000233,Mind02G000155,Mind06G002013,Mind07G002712,Mind06G000155,Mind04G002807,Mind02G003354,Mind07G002043,Mind03G001701,Mind06G002706,Mind01G000823,Mind03G001083,Mind03G002855,Mind01G003951,Mind04G000024,Mind03G001697,Mind05G001854,Mind05G002597,Mind04G…	Link
					30	630	0.997697	0.999999	Mden06G002232,Mden04G001830,Mden02G002652,Mden01G001152,Mden05G000923,Mden03G001533,Mden09G001507,Mden10G000489,Mden06G000659,Mden11G001314,Mden06G000701,Mden06G000632,Mden02G003118,Mden06G000631,Mden06G000627,Mden05G000252,Mden11G001307,Mden06G000690,Mden06G001769,Mden06G000680,Mden06G000677,Mden06G002235,Mden07G001500,Mden07G002628,Mden03G001488,Mden11G001421,Mden07G001513,Mden06G000652,Mden01G…	Link
			Platelet Activation	ko04611	5	23	0.00629342	0.0248787	Mden12G001445,Mden12G001673,Mden12G000806,Mden12G000805,Mden12G001672	Link
			RIG-I-Like Receptor Signaling Pathway	ko04622	10	30	6.71059e-06	0.000141482	Mden12G001348,Mden12G001343,Mden12G001443,Mden12G001344,Mden12G000358,Mden12G001347,Mden12G000359,Mden13G000350,Mden03G000058,Mden04G002110	Link
			T Cell Receptor Signaling Pathway	ko04660	1	21	0.224459	0.394438	Mind08G001306	Link
					3	23	0.0929948	0.204589	Mden13G000055,Mden13G000054,Mden12G001033	Link
			Th1 and Th2 Cell Differentiation	ko04658	3	19	0.0516453	0.125637	Mden13G000055,Mden13G000054,Mden12G001033	Link
			Th17 Cell Differentiation	ko04659	2	27	0.105648	0.277135	Mind03G002898,Mind03G002855	Link
					3	28	0.160466	0.30746	Mden13G000055,Mden13G000054,Mden12G001033	Link
			Toll and Imd Signaling Pathway	ko04624	31	616	0.141066	0.319752	Mind05G003559,Mind04G000024,Mind01G003951,Mind01G003770,Mind05G001487,Mind04G000018,Mind03G000458,Mind05G001854,Mind03G001697,Mind05G002597,Mind01G000224,Mind04G001425,Mind03G001699,Mind01G003115,Mind10G000952,Mind10G001743,Mind06G002019,Mind01G000233,Mind02G000155,Mind06G002013,Mind07G002712,Mind04G002807,Mind02G003354,Mind07G002043,Mind03G001701,Mind06G002706,Mind04G000029,Mind01G000823,Mind03G…	Link
					30	598	0.993437	0.999999	Mden06G002232,Mden04G001830,Mden02G002652,Mden01G001152,Mden03G001533,Mden09G001507,Mden10G000489,Mden06G000659,Mden11G001314,Mden03G002882,Mden06G000701,Mden06G000632,Mden02G003118,Mden06G000631,Mden06G000627,Mden05G000252,Mden11G001307,Mden06G000690,Mden06G001769,Mden06G000680,Mden06G000677,Mden06G002235,Mden07G001500,Mden07G002628,Mden03G001488,Mden11G001421,Mden07G001513,Mden06G000652,Mden01G…	Link
			Toll-Like Receptor Signaling Pathway	ko04620	31	617	0.143093	0.319752	Mind05G003559,Mind04G000024,Mind01G003951,Mind01G003770,Mind05G001487,Mind04G000018,Mind03G000458,Mind05G001854,Mind03G001697,Mind05G002597,Mind01G000224,Mind04G001425,Mind03G001699,Mind01G003115,Mind10G000952,Mind10G001743,Mind06G002019,Mind01G000233,Mind02G000155,Mind06G002013,Mind07G002712,Mind04G002807,Mind02G003354,Mind07G002043,Mind03G001701,Mind06G002706,Mind04G000029,Mind01G000823,Mind03G…	Link
					31	599	0.989708	0.999999	Mden06G002232,Mden04G001830,Mden02G002652,Mden01G001152,Mden03G001533,Mden09G001507,Mden10G000489,Mden06G000659,Mden11G001314,Mden06G000701,Mden06G000632,Mden02G003118,Mden06G000631,Mden06G000627,Mden12G001396,Mden05G000252,Mden11G001307,Mden06G000690,Mden06G001769,Mden06G000680,Mden06G000677,Mden06G002235,Mden07G001500,Mden07G002628,Mden03G001488,Mden11G001421,Mden07G001513,Mden06G000652,Mden13G…	Link
		Nervous System	Cholinergic Synapse	ko04725	5	15	0.000528377	0.003757	Mden12G001445,Mden12G001673,Mden12G000806,Mden12G000805,Mden12G001672	Link
			Dopaminergic Synapse	ko04728	3	56	0.214916	0.394438	Mind08G001306,Mind09G003053,Mind08G002134	Link
					15	73	9.5923e-05	0.00105515	Mden12G001445,Mden06G000667,Mden12G001438,Mden12G001817,Mden12G001672,Mden12G001673,Mden12G000806,Mden13G000040,Mden13G000055,Mden06G000660,Mden03G002882,Mden12G000805,Mden13G000054,Mden02G003085,Mden12G001033	Link
			GABAergic Synapse	ko04727	2	34	0.174936	0.34795	Mind10G000074,Mind01G002769	Link
					7	49	0.0304333	0.0836916	Mden12G001445,Mden12G001673,Mden12G000806,Mden08G001432,Mden12G000805,Mden12G001156,Mden12G001672	Link
			Glutamatergic Synapse	ko04724	2	43	0.276581	0.441231	Mind03G000232,Mind03G000231	Link
					13	55	4.5746e-05	0.000609145	Mden12G001445,Mden03G001141,Mden01G002199,Mden12G001755,Mden13G000354,Mden12G001672,Mden12G001722,Mden12G001673,Mden12G000806,Mden13G000055,Mden12G000805,Mden13G000054,Mden12G001033	Link
			Long-Term Depression	ko04730	6	24	0.00159177	0.00886225	Mden12G001445,Mden12G001673,Mden12G000806,Mden12G001817,Mden12G000805,Mden12G001672	Link
			Long-Term Potentiation	ko04720	3	40	0.36334	0.547172	Mden13G000055,Mden13G000054,Mden12G001033	Link
			Neurotrophin Signaling Pathway	ko04722	32	645	0.1565	0.333252	Mind01G003770,Mind05G001487,Mind04G000018,Mind03G000458,Mind01G000224,Mind03G001699,Mind01G003115,Mind10G000952,Mind10G001743,Mind01G000233,Mind02G000155,Mind06G002013,Mind07G002712,Mind08G001306,Mind04G002807,Mind02G003354,Mind07G002043,Mind03G001701,Mind06G002706,Mind01G000823,Mind03G001083,Mind05G003559,Mind01G003951,Mind04G000024,Mind03G001697,Mind05G001854,Mind05G002597,Mind04G001425,Mind06G…	Link
					31	633	0.996446	0.999999	Mden06G002232,Mden04G001830,Mden02G002652,Mden01G001152,Mden03G001533,Mden09G001507,Mden10G000489,Mden06G000659,Mden11G001314,Mden06G000701,Mden06G000632,Mden02G003118,Mden06G000631,Mden06G000627,Mden12G001396,Mden05G000252,Mden11G001307,Mden06G000690,Mden06G001769,Mden06G000680,Mden06G000677,Mden06G002235,Mden07G001500,Mden07G002628,Mden03G001488,Mden11G001421,Mden07G001513,Mden06G000652,Mden13G…	Link
			Retrograde Endocannabinoid Signaling	ko04723	1	63	0.755671	0.795212	Mind01G002769	Link
					19	94	2.1349e-05	0.000317723	Mden17G000015,Mden56G000004,Mden12G001672,Mden34G000005,Mden12G001673,Mden06G001329,Mden12G000805,Mden12G001445,Mden34G000027,Mden69G000017,Mden02G000448,Mden05G001084,Mden34G000006,Mden56G000005,Mden17G000116,Mden12G000806,Mden69G000007,Mden02G000444,Mden17G000033	Link
			Serotonergic Synapse	ko04726	1	15	0.131977	0.319752	Mind09G003053	Link
					8	22	1.66905e-05	0.000263919	Mden12G001445,Mden06G000667,Mden12G001672,Mden12G000806,Mden12G001673,Mden06G000660,Mden12G000805,Mden02G003085	Link
			Synaptic Vesicle Cycle	ko04721	2	61	0.484597	0.609112	Mind01G001372,Mind01G002769	Link
					2	79	0.945935	0.999999	Mden12G000398,Mden13G000243	Link
	M. indica			Total	909	15964
	M. denticulata				1964	21054

## Sheet: S9
	Table S9. Type of repeat sequences in M. indica and M. denticulata
			M. indica			M. denticulata
	Type		Length	Percentage (%)		Length	Percentage (%)
		ARTEFACT/ARTEFACT	62	6.47613e-06		56	5.58578e-06
	DNA	DNA/CMC	328	3.42608e-05		83	8.27893e-06
		DNA/CMC-Chapaev	0	0		420	4.18934e-05
		DNA/CMC-EnSpm	17850654	1.86457		15459008	1.54198
		DNA/Crypton-A	0	0		153	1.52612e-05
		DNA/CMC-Transib	57771	0.00603439		0	0
		DNA/DNA	691909	0.0722724		395061	0.0394058
		DNA/Dada	14793	0.00154518		451	4.49855e-05
		DNA/Ginger-2	5361	0.000559976		262654	0.0261987
		DNA/Helitron	5071767	0.529765		6252973	0.62371
		DNA/Helitron-2	10182	0.00106355		9025	0.000900208
		DNA/Kolobok-H	0	0		3378	0.000336942
		DNA/Kolobok-Hydra	0	0		47	4.68807e-06
		DNA/IS3EU	260293	0.0271886		0	0
		DNA/MULE-MuDR	15816364	1.65208		18969642	1.89215
		DNA/Merlin	43	4.49151e-06			0
		DNA/Novosib	94585	0.00987975		66916	0.00667461
		DNA/P	157	1.63992e-05		916	9.13674e-05
		DNA/P-Fungi	132	1.37879e-05		0	0
		DNA/PIF-Harbing	7746	0.000809098		15977	0.00159364
		DNA/PIF-Harbinger	2475035	0.258526		3195142	0.318703
		DNA/PiggyBac-X	348	3.63499e-05		219	2.18444e-05
		DNA/Sola-1	896	9.35905e-05		1217	0.000121391
		DNA/TcMar	2462	0.000257165		8354	0.000833279
		DNA/TcMar-Fot1	378	3.94835e-05		6567	0.000655033
		DNA/TcMar-ISRm1	941	9.82909e-05		0	0
		DNA/TcMar-Pogo	106934	0.0111696		51017	0.00508875
		DNA/TcMar-Stowaway	315214	0.0329253		518876	0.0517558
		DNA/TcMar-Tc1	819976	0.0856495		365851	0.0364922
		DNA/TcMar-Tigger	8842	0.000923579		0	0
		DNA/hAT	861	8.99346e-05		266	2.65325e-05
		DNA/hAT-Ac	18219587	1.9031		17562079	1.75175
		DNA/hAT-Charlie	173370	0.0181091		74586	0.00743966
		DNA/hAT-Restles	0	0		1038	0.000103536
		DNA/hAT-Tag1	734735	0.0767458		1509361	0.150553
		DNA/hAT-Tip100	300703	0.0314095		201047	0.0200537
		DNA/hAT-hATw	265033	0.0276837			0
		DNA/Total	63307400	6.61269		64932324	6.47675
	LINE	LINE/CR1	0	0		369	3.68063e-05
		LINE/CRE	45	4.70041e-06		0	0
		LINE/Dong-R4	216	2.2562e-05		0	0
		LINE/Dualen	977	0.000102051		1543	0.000153908
		LINE/I	438	4.57507e-05		123	1.22688e-05
		LINE/I-Jockey		0		98938	0.00986868
		LINE/L1	9453268	0.987428		9565697	0.954141
		LINE/L1-Tx1	519	5.42114e-05		503035	0.0501758
		LINE/L2	56950	0.00594864		57625	0.00574787
		LINE/LINE	1602	0.000167335		1900	0.000189518
		LINE/Penelope	382441	0.0399474		431524	0.0430428
		LINE/R1-LOA		0		336	3.35147e-05
		LINE/R2-NeSL	114	1.19077e-05		119853	0.0119549
		LINE/RTE-BovB	79532	0.00830741		174240	0.0173798
		LINE/RTE-X	592	6.18366e-05		1606	0.000160192
		LINE/Tad1	417514	0.0436109		573	5.71545e-05
		LINE?/L1	278	2.90381e-05		0	0
		LINE/Total	10394486	1.08574		10957362	1.09295
	LTR	LTR/Cassandra	127563	0.0133244		56209	0.00560663
		LTR/Caulimoviru	77672	0.00811312		77108	0.00769122
		LTR/Caulimovirus	10286801	1.07449		9794729	0.976986
		LTR/Copia	217072122	22.674		226758054	22.6182
		LTR/DIRS	1388	0.000144982		1094	0.000109122
		LTR/ERV1	582	6.0792e-05		1161	0.000115805
		LTR/ERVK	40557	0.00423633		40043	0.00399413
		LTR/ERVL-MaLR	73	7.62512e-06		0	0
		LTR/Gypsy	317020119	33.1139		327901221	32.7069
		LTR/LTR	334653	0.0349557		179176	0.0178721
		LTR/Pao	236567	0.0247103		74356	0.00741672
		LTR/unknown	75511198	7.88742		56840865	5.66965
		LTR?/Copia	43	4.49151e-06		159	1.58596e-05
		LTR-Total	620709338	64.8354		621724175	62.0146
		RC/Helitron	155797	0.0162736		163570	0.0163155
			0	0		0	0
	Retroposon	Retroposon/L1-dep	11552	0.00120665		123	1.22688e-05
		Retroposon/L1-derived	387	4.04236e-05		380	3.79035e-05
		Retroposon/RTE-derived	39	4.07369e-06		0	0
		Retroposon/Retroposon	1845	0.000192717		5574	0.000555985
		Retroposon/Total	13823	0.00144386		6077	0.000606157
	SINE	SINE/SINE	163	1.70259e-05		113024	0.0112737
		SINE/tRNA-Deu	19269	0.00201272		0	0
		SINE/tRNA-RTE	16108	0.00168254		10195	0.00101691
		SINE/Total	35540	0.00371228		123219	0.0122906
		Satellite/Satellite	165191	0.0172548		212352	0.0211813
		Satellite/centr	2931	0.000306154		303	3.02231e-05
		Simple_repeat/Simple repeat	15054	0.00157245		23675	0.00236149
		Unknown/Helitro	174	1.81749e-05		20043	0.00199921
		Unknown/Unknown	88509751	9.24517		96922598	9.66765
		Total RPs length	783309547 (747.02 Mb)	81.8195		795085754 (758.25 Mb)	79.3067
		Total DNA length	957362349 (912.80 Mb)	100		1002545615 (955.90 Mb)	100

## Sheet: S10
	Table S10. Expansion genes in M. indica and M. denticulata (sorted by KEGG)
	Pathway Hierarchy1	Pathway Hierarchy2	KEGG Pathway	Pathway ID	Gene Number	Background Number	P-Value	Q-Value	Gene IDs	Hyperlink
	Cellular Processes	Cell Growth and Death	Apoptosis	ko04210	17	46	0.0167649	0.140266	Mind01G000561,Mind09G000088,Mind183G000001,Mind01G000557,Mind02G000047,Mind01G000485,Mind03G000055,Mind03G000056,Mind03G000050,Mind01G000488,Mind03G000054,Mind01G000486,Mind04G001381,Mind01G000556,Mind09G003527,Mind09G000008,Mind07G000672	Link
					3	40	0.99795	1	Mden10G002473,Mden10G000948,Mden10G002452	Link
			Apoptosis - Fly	ko04214	17	42	0.00605478	0.0607899	Mind09G000088,Mind183G000001,Mind07G001825,Mind02G002471,Mind05G002056,Mind417G000001,Mind09G002397,Mind05G000580,Mind136G000002,Mind05G002055,Mind10G001612,Mind01G004093,Mind06G000155,Mind04G001381,Mind06G000924,Mind09G000008,Mind07G000672	Link
					4	36	0.981051	1	Mden12G000933,Mden10G000948,Mden13G000218,Mden12G000932	Link
			Cell Cycle	ko04110	36	155	0.417507	0.999992	Mind01G001887,Mind01G003166,Mind04G002710,Mind01G003431,Mind02G002471,Mind05G002056,Mind417G000001,Mind09G000495,Mind206G000002,Mind383G000001,Mind09G000508,Mind04G002706,Mind09G003003,Mind08G001306,Mind09G000008,Mind09G001192,Mind07G002591,Mind268G000001,Mind09G000088,Mind02G002006,Mind01G003578,Mind07G001825,Mind11G001638,Mind01G003429,Mind01G003138,Mind09G002004,Mind09G002397,Mind05G003437,Min…	Link
					47	190	0.349158	1	Mden09G000021,Mden01G000524,Mden09G000017,Mden06G002410,Mden01G000865,Mden03G000876,Mden05G001233,Mden10G002359,Mden03G003763,Mden01G000854,Mden01G000685,Mden05G001231,Mden03G000827,Mden02G001819,Mden04G000496,Mden03G000875,Mden01G000095,Mden01G000870,Mden01G000630,Mden01G000497,Mden12G001415,Mden13G000027,Mden10G000948,Mden05G001248,Mden09G002142,Mden03G000825,Mden05G000569,Mden03G000878,Mden01G…	Link
			Cell Cycle - Caulobacter	ko04112	4	20	0.681541	0.999992	Mind03G000762,Mind02G002861,Mind02G002480,Mind10G000080	Link
			Cell Cycle - Yeast	ko04111	21	127	0.956287	0.999992	Mind09G001192,Mind07G002591,Mind268G000001,Mind01G001887,Mind02G002006,Mind04G002710,Mind01G003166,Mind01G003431,Mind11G001638,Mind01G003429,Mind09G000495,Mind01G003138,Mind206G000002,Mind383G000001,Mind09G000508,Mind04G002706,Mind09G003003,Mind08G000709,Mind01G003430,Mind01G001889,Mind01G001894	Link
					36	176	0.840804	1	Mden01G000524,Mden06G002410,Mden01G000865,Mden03G000876,Mden05G000796,Mden01G000854,Mden01G000685,Mden03G000827,Mden05G000794,Mden03G002842,Mden02G001819,Mden05G000795,Mden04G000496,Mden03G000875,Mden01G000870,Mden01G000630,Mden01G000497,Mden09G002142,Mden03G000825,Mden03G000878,Mden01G000682,Mden03G000832,Mden03G000830,Mden03G000879,Mden01G000500,Mden01G000629,Mden03G000826,Mden03G000880,Mden01G…	Link
			Ferroptosis	ko04216	5	38	0.946982	0.999992	Mind11G001531,Mind11G001530,Mind07G002950,Mind09G001659,Mind07G002050	Link
					2	40	0.999685	1	Mden02G001173,Mden05G000923	Link
			Meiosis - Yeast	ko04113	21	101	0.67742	0.999992	Mind09G001192,Mind02G002006,Mind01G001887,Mind04G002710,Mind01G003166,Mind01G003431,Mind02G002635,Mind01G003429,Mind09G000495,Mind01G003138,Mind05G003204,Mind383G000001,Mind09G000508,Mind06G001252,Mind04G002706,Mind06G002821,Mind09G003003,Mind01G003430,Mind08G000709,Mind01G001889,Mind01G001894	Link
					14	127	0.999881	1	Mden01G000524,Mden03G002842,Mden02G001819,Mden01G000629,Mden06G002410,Mden01G000865,Mden09G002142,Mden04G000496,Mden01G000855,Mden09G002141,Mden01G000870,Mden01G000630,Mden01G000854,Mden01G000850	Link
			Necroptosis	ko04217	13	90	0.977042	0.999992	Mind07G000520,Mind11G000152,Mind03G002898,Mind06G000155,Mind01G004093,Mind04G001381,Mind01G002442,Mind08G002078,Mind63G000004,Mind05G000442,Mind01G002427,Mind03G002855,Mind05G000580	Link
					10	96	0.999656	1	Mden02G002199,Mden02G001173,Mden04G002230,Mden05G000923,Mden06G001268,Mden09G000444,Mden03G003997,Mden03G004051,Mden01G001329,Mden06G002413	Link
			Oocyte Meiosis	ko04114	17	121	0.99182	0.999992	Mind01G001887,Mind02G002006,Mind04G002710,Mind183G000001,Mind01G003578,Mind09G000495,Mind05G003204,Mind383G000001,Mind09G000508,Mind04G002706,Mind03G003015,Mind06G002811,Mind03G003016,Mind68G000001,Mind01G001889,Mind01G001894,Mind07G000672	Link
					39	161	0.424139	1	Mden09G000021,Mden01G000524,Mden09G000017,Mden03G000876,Mden05G001233,Mden10G002359,Mden13G000054,Mden05G001231,Mden03G000827,Mden03G002842,Mden02G001819,Mden04G000496,Mden03G000875,Mden01G000095,Mden01G000630,Mden01G000497,Mden12G001415,Mden13G000027,Mden05G001248,Mden09G002142,Mden05G000569,Mden03G000825,Mden12G001535,Mden13G000055,Mden03G000878,Mden03G000832,Mden12G001033,Mden03G000830,Mden03G…	Link
			p53 Signaling Pathway	ko04115	16	47	0.0431535	0.307864	Mind07G001970,Mind09G000088,Mind01G003578,Mind11G001060,Mind07G001825,Mind02G002471,Mind05G002056,Mind417G000001,Mind06G000908,Mind09G002397,Mind06G000918,Mind09G001600,Mind05G002055,Mind10G001612,Mind02G001179,Mind09G000008	Link
					13	55	0.530938	1	Mden03G003966,Mden09G000021,Mden05G001231,Mden10G000948,Mden05G001248,Mden09G000017,Mden05G001254,Mden04G001472,Mden05G001233,Mden01G000095,Mden04G001469,Mden04G001470,Mden04G001463	Link
		Cell motility	Regulation of Actin Cytoskeleton	ko04810	3	65	0.999986	0.999992	Mind183G000001,Mind05G003204,Mind07G000672	Link
					8	77	0.998936	1	Mden03G000066,Mden03G001895,Mden13G000312,Mden03G000159,Mden03G001916,Mden04G001574,Mden12G001396,Mden02G000673	Link
		Cellular Community - Eukaryotes	Adherens Junction	ko04520	4	26	0.862542	0.999992	Mind02G002325,Mind183G000001,Mind05G000674,Mind07G000672	Link
					5	30	0.862077	1	Mden11G002729,Mden05G001884,Mden13G000312,Mden11G001292,Mden12G001396	Link
			Focal Adhesion	ko04510	4	32	0.947346	0.999992	Mind183G000001,Mind08G001306,Mind05G003204,Mind07G000672	Link
					2	35	0.998944	1	Mden13G000312,Mden12G001396	Link
			Gap Junction	ko04540	9	32	0.270931	0.971483	Mind01G000561,Mind01G000486,Mind183G000001,Mind01G000557,Mind01G000485,Mind01G000556,Mind09G000700,Mind01G000488,Mind07G000672	Link
					5	35	0.93612	1	Mden12G001445,Mden12G001673,Mden12G000806,Mden12G000805,Mden12G001672	Link
			Signaling Pathways Regulating pluripotency of stem cells	ko04550	3	11	0.457562	0.999992	Mind08G001306,Mind183G000001,Mind07G000672	Link
					1	13	0.968425	1	Mden12G001239	Link
			Tight Junction	ko04530	7	61	0.990229	0.999992	Mind01G000561,Mind01G000485,Mind01G000897,Mind01G000486,Mind01G000556,Mind01G000488,Mind01G000557	Link
					13	78	0.941649	1	Mden04G000146,Mden02G002473,Mden03G002842,Mden08G002491,Mden01G001085,Mden01G002908,Mden03G002019,Mden13G000312,Mden04G000477,Mden12G001396,Mden03G000805,Mden10G001759,Mden03G000003	Link
			Biofilm Formation - Escherichia coli	ko02026	2	22	0.971476	0.999992	Mind02G000485,Mind02G000431	Link
					1	24	0.998308	1	Mden06G002413	Link
			Quorum Sensing	ko02024	11	76	0.967553	0.999992	Mind05G000092,Mind11G001493,Mind05G000050,Mind11G001099,Mind11G002306,Mind09G001659,Mind05G000099,Mind401G000001,Mind05G000052,Mind05G000051,Mind07G002050	Link
					14	85	0.952997	1	Mden01G003059,Mden11G001211,Mden08G001432,Mden01G003062,Mden11G001219,Mden03G000246,Mden01G003082,Mden11G001206,Mden03G000059,Mden11G001224,Mden03G000245,Mden03G000152,Mden01G002060,Mden11G001225	Link
		Transport and Catabolism	Autophagy - Animal	ko04140	11	94	0.997232	0.999992	Mind183G000001,Mind09G001042,Mind02G002054,Mind08G001135,Mind09G003527,Mind10G000074,Mind03G000055,Mind03G000050,Mind03G000056,Mind03G000054,Mind07G000672	Link
					17	114	0.990472	1	Mden10G002473,Mden02G001569,Mden02G001584,Mden05G001365,Mden119G000001,Mden01G002908,Mden10G002452,Mden35G000002,Mden02G002199,Mden02G001594,Mden03G002842,Mden07G000335,Mden03G000849,Mden02G001589,Mden01G001329,Mden02G001562,Mden260G000002	Link
			Autophagy - Other Eukaryotes	ko04136	1	42	0.999975	0.999992	Mind10G000074	Link
					8	64	0.990367	1	Mden02G001569,Mden02G001594,Mden03G002842,Mden02G001584,Mden119G000001,Mden02G001589,Mden35G000002,Mden02G001562	Link
			Autophagy - Yeast	ko04138	13	95	0.987675	0.999992	Mind06G001252,Mind05G002720,Mind06G002821,Mind09G000770,Mind02G002635,Mind09G001617,Mind05G002724,Mind10G002170,Mind05G003311,Mind07G001957,Mind01G001268,Mind10G000074,Mind05G002064	Link
					17	136	0.999533	1	Mden10G002473,Mden02G001569,Mden02G001584,Mden05G001365,Mden119G000001,Mden10G002452,Mden35G000002,Mden12G000278,Mden01G002862,Mden02G001594,Mden03G002842,Mden07G000335,Mden03G000849,Mden02G001589,Mden12G000037,Mden02G001562,Mden260G000002	Link
			Endocytosis	ko04144	43	188	0.448995	0.999992	Mind215G000001,Mind03G000197,Mind08G001796,Mind08G002078,Mind02G003356,Mind11G002590,Mind03G000336,Mind03G000224,Mind03G000232,Mind02G002668,Mind03G001822,Mind10G000159,Mind10G000199,Mind11G000812,Mind11G001767,Mind11G001482,Mind11G000804,Mind04G000525,Mind03G000231,Mind09G000543,Mind03G000223,Mind03G000220,Mind03G000227,Mind10G000994,Mind01G002138,Mind01G003132,Mind63G000004,Mind03G000652,Mind01…	Link
					34	207	0.994376	1	Mden08G002006,Mden03G001141,Mden12G001755,Mden06G002912,Mden03G000066,Mden12G000796,Mden05G001365,Mden10G001954,Mden01G001182,Mden03G001245,Mden01G001259,Mden03G003271,Mden03G001918,Mden12G001438,Mden07G000335,Mden03G001244,Mden07G001600,Mden13G000040,Mden03G000890,Mden10G001946,Mden03G000813,Mden12G001723,Mden13G000354,Mden03G001891,Mden09G000583,Mden03G003997,Mden10G001991,Mden01G002199,Mden04G…	Link
			Lysosome	ko04142	14	85	0.926397	0.999992	Mind11G001530,Mind01G002382,Mind03G001366,Mind10G002019,Mind11G001506,Mind02G000839,Mind02G000047,Mind11G001531,Mind07G002950,Mind01G001399,Mind09G003527,Mind04G001830,Mind09G003422,Mind08G002334	Link
			Mitophagy - Animal	ko04137	3	38	0.995201	0.999992	Mind02G002325,Mind10G000074,Mind05G000674	Link
					9	47	0.800424	1	Mden03G002390,Mden07G000335,Mden08G000467,Mden05G001365,Mden08G000466,Mden03G000849,Mden08G000434,Mden11G001292,Mden260G000002	Link
			Mitophagy - Yeast	ko04139	14	58	0.41569	0.999992	Mind02G001032,Mind06G000155,Mind01G004093,Mind05G002348,Mind05G000674,Mind04G002196,Mind02G001061,Mind05G000070,Mind02G002325,Mind04G001011,Mind02G002787,Mind10G000074,Mind02G001028,Mind05G000580	Link
					9	70	0.990666	1	Mden11G001639,Mden02G001569,Mden02G001594,Mden02G001584,Mden03G000066,Mden10G001152,Mden02G001589,Mden11G001292,Mden03G000159	Link
			Peroxisome	ko04146	41	126	0.00492954	0.0562415	Mind07G001184,Mind02G000070,Mind07G001403,Mind01G001949,Mind02G000081,Mind02G002381,Mind303G000001,Mind05G000360,Mind01G003292,Mind05G000370,Mind04G000237,Mind05G003574,Mind04G002638,Mind09G000461,Mind01G001952,Mind07G000071,Mind05G003429,Mind05G003442,Mind10G001878,Mind09G001659,Mind07G001423,Mind07G002050,Mind05G000372,Mind02G003815,Mind04G002615,Mind10G001518,Mind02G000294,Mind07G001192,Mind08…	Link
					43	160	0.165244	0.656117	Mden06G001812,Mden13G000018,Mden240G000001,Mden12G000691,Mden03G004018,Mden03G003738,Mden08G003263,Mden08G001413,Mden12G001436,Mden04G000114,Mden08G001460,Mden08G001348,Mden03G003935,Mden06G000006,Mden01G000340,Mden03G003739,Mden16G000003,Mden12G000100,Mden55G000002,Mden03G003946,Mden16G000004,Mden12G001079,Mden08G001342,Mden08G003260,Mden01G001549,Mden07G002436,Mden04G000562,Mden03G001217,Mden03…	Link
			Phagosome	ko04145	11	86	0.991293	0.999992	Mind01G000561,Mind01G001372,Mind01G000486,Mind01G000593,Mind01G000557,Mind01G000537,Mind01G000485,Mind01G000556,Mind09G003527,Mind09G000700,Mind01G000488	Link
					15	106	0.993385	1	Mden11G000187,Mden03G002050,Mden03G002065,Mden03G000813,Mden07G000335,Mden12G001392,Mden05G001365,Mden13G000369,Mden03G000890,Mden03G000849,Mden13G000312,Mden04G001574,Mden12G001396,Mden02G000673,Mden260G000002	Link
	Environmental InFormation Processing	Membrane Transport	ABC Transporters	ko02010	25	68	0.00459681	0.0549428	Mind10G000047,Mind10G000044,Mind07G002933,Mind10G000046,Mind06G000694,Mind10G000045,Mind01G000141,Mind04G002264,Mind06G002315,Mind10G002104,Mind01G000743,Mind03G002932,Mind08G001687,Mind03G002923,Mind08G000333,Mind08G000334,Mind03G002926,Mind10G000012,Mind05G000161,Mind06G003409,Mind06G000693,Mind10G000011,Mind03G002925,Mind06G000696,Mind03G002924	Link
					15	70	0.691407	1	Mden10G001269,Mden08G000550,Mden10G001549,Mden10G001736,Mden01G004072,Mden05G000705,Mden10G001708,Mden12G000558,Mden10G001737,Mden01G003897,Mden10G001528,Mden10G001738,Mden12G000559,Mden10G001709,Mden06G001380	Link
			Bacterial Secretion System	ko03070	10	28	0.0738239	0.441829	Mind05G000092,Mind11G001493,Mind05G000050,Mind05G002297,Mind05G000099,Mind02G003770,Mind04G001666,Mind10G001104,Mind05G000051,Mind05G000052	Link
					12	34	0.0780204	0.42131	Mden01G003059,Mden11G001211,Mden01G003062,Mden11G001219,Mden03G000246,Mden11G001206,Mden01G003082,Mden11G001224,Mden03G000059,Mden03G000245,Mden03G000152,Mden11G001225	Link
		Signal Transduction	AMPK Signaling Pathway	ko04152	7	90	0.999939	0.999992	Mind01G003292,Mind01G003289,Mind06G001755,Mind09G001042,Mind08G002134,Mind02G002054,Mind08G001135	Link
					11	109	0.999893	1	Mden240G000001,Mden02G002473,Mden03G002842,Mden08G002491,Mden01G002908,Mden01G001085,Mden03G002019,Mden07G002576,Mden261G000003,Mden07G002655,Mden04G000477	Link
			Apelin Signaling Pathway	ko04371	13	65	0.716095	0.999992	Mind01G001032,Mind01G000944,Mind183G000001,Mind09G001042,Mind02G002054,Mind01G000523,Mind08G001135,Mind01G001075,Mind01G000582,Mind10G000074,Mind02G001266,Mind11G001799,Mind07G000672	Link
					16	82	0.828719	1	Mden06G001473,Mden02G001060,Mden02G002473,Mden11G000866,Mden12G001672,Mden12G001673,Mden12G001535,Mden01G002908,Mden03G002019,Mden12G000805,Mden04G000477,Mden12G001445,Mden08G002491,Mden12G000806,Mden01G001085,Mden01G000803	Link
			Calcium Signaling Pathway	ko04020	4	45	0.994939	0.999992	Mind68G000001,Mind03G003015,Mind06G002811,Mind03G003016	Link
					5	58	0.999066	1	Mden12G001535,Mden13G000055,Mden05G000923,Mden13G000054,Mden12G001033	Link
			cAMP Signaling Pathway	ko04024	15	64	0.459181	0.999992	Mind03G000232,Mind03G000224,Mind215G000001,Mind03G000223,Mind03G000227,Mind215G000002,Mind11G000558,Mind183G000001,Mind02G000294,Mind03G000228,Mind05G003204,Mind03G000231,Mind02G000297,Mind02G000298,Mind07G000672	Link
					19	76	0.408384	1	Mden03G001141,Mden12G001755,Mden12G001763,Mden12G001723,Mden13G000354,Mden12G001672,Mden13G000174,Mden09G000583,Mden12G001673,Mden12G001535,Mden12G000805,Mden06G000006,Mden12G001396,Mden12G001445,Mden09G002128,Mden01G002199,Mden13G000175,Mden12G000806,Mden13G000312	Link
			cGMP - PKG Signaling Pathway	ko04022	14	69	0.69895	0.999992	Mind09G002755,Mind01G000944,Mind03G003015,Mind183G000001,Mind06G002811,Mind03G003016,Mind02G000631,Mind01G000523,Mind11G000578,Mind68G000001,Mind05G003196,Mind01G000582,Mind05G003204,Mind07G000672	Link
					18	80	0.612969	1	Mden06G001473,Mden02G001060,Mden05G000923,Mden12G001763,Mden11G000866,Mden12G001672,Mden13G000174,Mden12G001673,Mden12G001535,Mden13G000055,Mden03G002882,Mden12G000805,Mden13G000054,Mden12G001033,Mden12G001445,Mden13G000175,Mden12G000806,Mden01G000803	Link
			ErbB Signaling Pathway	ko04012	6	17	0.157625	0.746488	Mind08G001306,Mind183G000001,Mind09G001042,Mind02G002054,Mind08G001135,Mind07G000672	Link
			FoxO Signaling Pathway	ko04068	11	68	0.916951	0.999992	Mind09G000088,Mind07G001403,Mind183G000001,Mind01G003578,Mind09G000008,Mind04G002144,Mind10G000074,Mind07G001423,Mind04G000237,Mind05G002327,Mind07G000672	Link
					26	88	0.106448	0.496328	Mden06G001812,Mden09G000021,Mden13G000018,Mden13G000027,Mden10G000948,Mden07G002436,Mden05G001248,Mden02G002473,Mden12G000729,Mden09G000017,Mden12G001045,Mden12G001436,Mden05G001233,Mden01G002908,Mden03G002019,Mden04G000477,Mden01G000340,Mden12G001048,Mden01G000339,Mden05G001231,Mden12G000100,Mden05G001254,Mden08G002491,Mden01G000095,Mden01G001085,Mden12G001415	Link
			Hedgehog Signaling Pathway	ko04340	4	26	0.862542	0.999992	Mind09G000045,Mind09G000025,Mind01G003977,Mind08G001306	Link
					2	24	0.985927	1	Mden01G002246,Mden02G003099	Link
			Hedgehog Signaling Pathway - Fly	ko04341	5	47	0.987958	0.999992	Mind09G000045,Mind09G000025,Mind01G003977,Mind08G001306,Mind01G003576	Link
					17	54	0.106619	0.496328	Mden01G002246,Mden02G003099,Mden03G000876,Mden03G000825,Mden03G000878,Mden03G000832,Mden03G000830,Mden03G000879,Mden03G000827,Mden01G000500,Mden03G000826,Mden03G000880,Mden03G000875,Mden03G000831,Mden03G000872,Mden03G000834,Mden01G000497	Link
			HIF-1 Signaling Pathway	ko04066	11	46	0.450759	0.999992	Mind01G001032,Mind183G000001,Mind09G001042,Mind02G002054,Mind08G001135,Mind01G001075,Mind09G001422,Mind02G001266,Mind07G002692,Mind11G001799,Mind07G000672	Link
					8	54	0.956108	1	Mden176G000001,Mden13G000320,Mden02G001770,Mden02G000855,Mden12G000223,Mden176G000002,Mden04G001520,Mden05G001685	Link
			Hippo Signaling Pathway	ko04390	2	36	0.998711	0.999992	Mind08G001306,Mind05G003204	Link
					4	45	0.996783	1	Mden05G000569,Mden10G002359,Mden10G002364,Mden03G002842	Link
			Hippo Signaling Pathway -Fly	ko04391	4	44	0.996058	1	Mden05G000569,Mden10G002359,Mden10G002364,Mden03G002842	Link
			MAPK Signaling Pathway	ko04010	19	64	0.10277	0.537403	Mind01G000944,Mind09G002755,Mind183G000001,Mind01G002138,Mind11G000578,Mind05G003196,Mind03G000652,Mind03G003015,Mind03G003016,Mind06G002811,Mind11G000810,Mind02G000631,Mind01G003169,Mind11G000812,Mind68G000001,Mind11G000804,Mind06G002384,Mind09G000543,Mind07G000672	Link
					16	66	0.47788	1	Mden08G002006,Mden06G001473,Mden01G001182,Mden13G000055,Mden03G002882,Mden13G000054,Mden03G001245,Mden01G001259,Mden03G003271,Mden12G001033,Mden12G001396,Mden03G001244,Mden04G000601,Mden07G001600,Mden13G000312,Mden01G000803	Link
			MAPK Signaling Pathway - Fly	ko04013	8	59	0.9678	0.999992	Mind09G002755,Mind183G000001,Mind02G000631,Mind01G000523,Mind11G000578,Mind05G003196,Mind01G000582,Mind07G000672	Link
					14	67	0.725959	1	Mden01G000340,Mden12G001048,Mden01G000339,Mden02G001060,Mden12G000100,Mden11G000866,Mden03G002842,Mden04G001472,Mden04G001469,Mden13G000312,Mden03G002882,Mden04G001470,Mden04G001463,Mden12G001396	Link
			MAPK Signaling Pathway - Plant	ko04016	72	215	9.24005e-05	0.00144953	Mind01G000607,Mind07G001403,Mind03G002779,Mind03G000940,Mind06G000433,Mind01G000536,Mind03G002778,Mind229G000001,Mind01G000602,Mind24G000008,Mind09G001789,Mind04G000237,Mind02G001088,Mind11G000746,Mind11G001653,Mind01G001933,Mind01G000603,Mind24G000007,Mind01G003929,Mind01G000540,Mind08G003095,Mind01G000595,Mind229G000002,Mind01G000534,Mind07G001423,Mind01G001900,Mind01G000606,Mind24G000009,Mind0…	Link
					40	189	0.785251	1	Mden09G000318,Mden06G001812,Mden02G001428,Mden13G000018,Mden05G002816,Mden07G002707,Mden07G001986,Mden01G003598,Mden216G000002,Mden01G003592,Mden12G001436,Mden01G002767,Mden01G003593,Mden02G001918,Mden01G001685,Mden06G000181,Mden01G001687,Mden03G002116,Mden01G003591,Mden01G003239,Mden07G002635,Mden07G002436,Mden05G001018,Mden10G001140,Mden01G001132,Mden02G001916,Mden03G003270,Mden12G001535,Mden05…	Link
			MAPK Signaling Pathway - Yeast	ko04011	5	49	0.991501	0.999992	Mind07G001403,Mind183G000001,Mind07G001423,Mind04G000237,Mind07G000672	Link
					15	69	0.668331	1	Mden06G001812,Mden10G002364,Mden13G000018,Mden05G001340,Mden07G002436,Mden05G001338,Mden05G000794,Mden03G000066,Mden05G000795,Mden05G000569,Mden12G001436,Mden10G002359,Mden05G000796,Mden05G000797,Mden03G000159	Link
			mTOR Signaling Pathway	ko04150	16	69	0.473697	0.999992	Mind06G003353,Mind183G000001,Mind06G002856,Mind02G002054,Mind08G001135,Mind01G001075,Mind02G001266,Mind01G001032,Mind01G001372,Mind08G001306,Mind01G000593,Mind09G001042,Mind05G000757,Mind01G000537,Mind11G001799,Mind07G000672	Link
					8	84	0.999701	1	Mden02G001569,Mden11G000187,Mden03G002050,Mden03G002065,Mden02G001594,Mden02G001584,Mden01G002908,Mden02G001589	Link
			NF-kappa B Signaling Pathway	ko04064	250	613	3.46253e-26	7.67793e-24	Mind02G003820,Mind04G002830,Mind09G000018,Mind01G000861,Mind03G001699,Mind10G001821,Mind04G002363,Mind04G002816,Mind05G001038,Mind05G002407,Mind01G000805,Mind06G001881,Mind09G000581,Mind09G000574,Mind10G001774,Mind11G002143,Mind10G000749,Mind04G002358,Mind02G000155,Mind06G002013,Mind10G001284,Mind06G003333,Mind01G003782,Mind05G003304,Mind05G003265,Mind233G000002,Mind10G001241,Mind01G000798,Mind04…	Link
					250	594	3.25723e-25	8.79452e-23	Mden02G001941,Mden14G000019,Mden03G000845,Mden01G000571,Mden02G001592,Mden02G001570,Mden10G001386,Mden02G001595,Mden03G002645,Mden01G000561,Mden288G000001,Mden04G002011,Mden03G002789,Mden10G000064,Mden11G001314,Mden02G003118,Mden02G001573,Mden09G001262,Mden01G000568,Mden11G001307,Mden01G003985,Mden06G000680,Mden01G004215,Mden05G000200,Mden02G001577,Mden03G001488,Mden11G000920,Mden21G000004,Mden08…	Link
			Notch Signaling Pathway	ko04330	2	15	0.879072	0.999992	Mind05G002447,Mind05G002475	Link
					9	24	0.0851027	0.425513	Mden03G003768,Mden191G000003,Mden02G000813,Mden13G000409,Mden03G003767,Mden12G001784,Mden03G003763,Mden02G000811,Mden02G000807	Link
			Phosphatidylinositol Signaling System	ko04070	6	58	0.994403	0.999992	Mind09G001617,Mind01G000566,Mind02G001688,Mind11G001991,Mind01G000493,Mind05G003724	Link
					16	88	0.901241	1	Mden10G001911,Mden10G001913,Mden12G000598,Mden03G000066,Mden12G001535,Mden13G000118,Mden02G000673,Mden10G001912,Mden05G001340,Mden05G001338,Mden01G003159,Mden03G001949,Mden03G000159,Mden04G001574,Mden13G000193,Mden12G000748	Link
			Phospholipase D Signaling Pathway	ko04072	16	60	0.247875	0.942675	Mind215G000001,Mind03G000223,Mind03G000227,Mind03G000197,Mind03G000220,Mind10G000994,Mind183G000001,Mind03G000224,Mind03G000232,Mind02G002668,Mind215G000002,Mind03G000228,Mind05G002973,Mind03G000231,Mind02G001688,Mind07G000672	Link
					13	70	0.862467	1	Mden10G001912,Mden03G001141,Mden01G002199,Mden10G001911,Mden10G001913,Mden12G001755,Mden12G001723,Mden13G000354,Mden06G002912,Mden01G003159,Mden03G000066,Mden09G000583,Mden03G000159	Link
			PI3K-Akt Signaling Pathway	ko04151	21	107	0.778643	0.999992	Mind09G002755,Mind11G000152,Mind183G000001,Mind01G003578,Mind02G002054,Mind08G001135,Mind11G000578,Mind05G003196,Mind01G001075,Mind08G002134,Mind02G001266,Mind01G001032,Mind03G002898,Mind08G001306,Mind02G000631,Mind09G001042,Mind01G002442,Mind01G002427,Mind03G002855,Mind07G000672,Mind11G001799	Link
					21	121	0.956263	1	Mden09G000021,Mden04G002230,Mden05G001248,Mden09G000017,Mden06G001268,Mden05G000569,Mden05G001233,Mden10G002359,Mden473G000002,Mden01G002908,Mden03G002882,Mden12G001396,Mden09G001356,Mden09G001363,Mden10G002364,Mden05G001231,Mden03G002842,Mden05G001254,Mden01G000095,Mden09G000444,Mden13G000312	Link
			Plant Hormone Signal Transduction	ko04075	80	315	0.100836	0.537403	Mind01G000607,Mind15G000006,Mind01G000536,Mind229G000001,Mind01G000602,Mind05G002813,Mind01G001159,Mind05G001830,Mind24G000008,Mind71G000002,Mind08G002576,Mind02G000584,Mind01G000603,Mind24G000007,Mind05G002814,Mind01G000540,Mind01G002571,Mind01G003929,Mind05G002678,Mind01G000595,Mind229G000002,Mind02G002664,Mind01G000534,Mind09G001495,Mind01G000606,Mind24G000009,Mind03G000366,Mind06G002084,Mind0…	Link
					39	289	0.999992	1	Mden09G000318,Mden01G002957,Mden01G002954,Mden01G003598,Mden01G003201,Mden01G003592,Mden01G003921,Mden01G002767,Mden03G003978,Mden01G003593,Mden03G003003,Mden02G001918,Mden06G000356,Mden01G004049,Mden03G002594,Mden02G000412,Mden01G003591,Mden10G000823,Mden03G003977,Mden01G003239,Mden10G000637,Mden10G000783,Mden03G001009,Mden05G001018,Mden01G000224,Mden03G003629,Mden02G001916,Mden01G001132,Mden01G…	Link
			Rap1 Signaling Pathway	ko04015	2	25	0.985045	0.999992	Mind183G000001,Mind07G000672	Link
					8	36	0.626464	1	Mden12G001445,Mden12G001672,Mden12G000806,Mden12G001673,Mden12G001535,Mden13G000312,Mden12G000805,Mden12G001396	Link
			Ras Signaling Pathway	ko04014	21	66	0.0466089	0.307864	Mind215G000001,Mind03G000223,Mind03G000227,Mind01G000737,Mind183G000001,Mind01G000711,Mind10G002564,Mind01G000693,Mind03G000224,Mind03G000232,Mind01G000738,Mind215G000002,Mind01G001848,Mind01G001793,Mind01G000761,Mind01G000751,Mind03G000228,Mind01G000686,Mind09G000009,Mind03G000231,Mind07G000672	Link
					19	71	0.287265	0.901878	Mden03G001141,Mden01G002666,Mden03G000813,Mden12G001755,Mden12G001723,Mden13G000354,Mden09G000583,Mden12G001535,Mden103G000001,Mden12G001396,Mden01G003400,Mden01G002717,Mden01G002199,Mden03G000890,Mden01G002530,Mden01G003521,Mden13G000312,Mden01G002410,Mden11G002068	Link
			Sphingolipid Signaling Pathway	ko04071	13	87	0.967202	0.999992	Mind03G000232,Mind03G000224,Mind215G000001,Mind03G000223,Mind03G000227,Mind215G000002,Mind05G002720,Mind183G000001,Mind03G000228,Mind05G002724,Mind03G000231,Mind08G002134,Mind07G000672	Link
					24	112	0.717965	1	Mden03G002883,Mden03G001141,Mden12G001755,Mden12G001723,Mden13G000354,Mden12G001672,Mden05G001799,Mden09G000583,Mden12G001673,Mden03G002744,Mden03G002746,Mden03G002745,Mden12G000805,Mden03G002832,Mden03G002747,Mden12G001396,Mden12G001445,Mden01G002199,Mden10G002860,Mden03G002842,Mden12G000558,Mden12G000806,Mden13G000312,Mden12G000559	Link
			TGF-beta Signaling Pathway	ko04350	7	49	0.942022	0.999992	Mind183G000001,Mind09G001042,Mind09G002004,Mind10G002069,Mind02G002054,Mind08G001135,Mind07G000672	Link
					16	61	0.341958	1	Mden03G000876,Mden03G000825,Mden03G000878,Mden03G000832,Mden03G000830,Mden03G000879,Mden03G000827,Mden01G000500,Mden03G002842,Mden03G000826,Mden03G000880,Mden03G000875,Mden03G000831,Mden03G000872,Mden03G000834,Mden01G000497	Link
			TNF Signaling Pathway	ko04668	9	19	0.0136407	0.122279	Mind09G002755,Mind183G000001,Mind06G000155,Mind01G004093,Mind02G000631,Mind11G000578,Mind05G003196,Mind05G000580,Mind07G000672	Link
					1	13	0.968425	1	Mden03G002882	Link
			Two-Component System	ko02020	2	23	0.98231	1	Mden13G000410,Mden12G001618	Link
			VEGF Signaling Pathway	ko04370	6	26	0.536712	0.999992	Mind68G000001,Mind03G003015,Mind06G002811,Mind03G003016,Mind183G000001,Mind07G000672	Link
					5	33	0.912309	1	Mden13G000055,Mden13G000312,Mden13G000054,Mden12G001396,Mden12G001033	Link
			Wnt Signaling Pathway	ko04310	11	86	0.991293	0.999992	Mind08G002181,Mind03G003015,Mind06G002811,Mind03G003016,Mind08G001306,Mind03G002894,Mind05G000674,Mind68G000001,Mind06G000669,Mind02G002325,Mind06G000624	Link
					28	106	0.257824	0.828397	Mden07G002178,Mden04G000909,Mden03G000876,Mden03G000825,Mden04G001472,Mden13G000055,Mden03G000878,Mden04G001469,Mden13G000054,Mden11G001292,Mden03G000832,Mden04G001470,Mden12G001033,Mden12G001396,Mden03G000830,Mden03G000879,Mden03G000827,Mden01G000500,Mden06G001518,Mden03G000826,Mden03G000880,Mden03G000875,Mden03G000872,Mden03G000831,Mden13G000312,Mden03G000834,Mden01G000497,Mden04G001463	Link
		Signaling Molecules and Interaction	Neuroactive Ligand-Receptor Interaction	ko04080	2	3	0.126645	0.623294	Mind06G000924,Mind136G000002	Link
	Genetic InFormation Processing	Folding, Sorting and Degradation	Proteasome	ko03050	7	63	0.992901	0.999992	Mind10G002525,Mind05G003011,Mind03G002951,Mind05G003012,Mind04G000931,Mind11G001003,Mind01G002121	Link
					17	87	0.83264	1	Mden12G000962,Mden12G001479,Mden12G001480,Mden01G001302,Mden06G002269,Mden01G003908,Mden02G001496,Mden01G004062,Mden03G001888,Mden06G000596,Mden08G000310,Mden08G003190,Mden03G001914,Mden03G001896,Mden01G001303,Mden08G000184,Mden06G001649	Link
			Protein Export	ko03060	17	67	0.31341	0.999992	Mind05G000092,Mind11G001493,Mind05G000050,Mind06G002713,Mind07G002757,Mind07G001220,Mind05G000099,Mind04G001666,Mind02G003770,Mind05G000052,Mind07G001216,Mind05G002297,Mind11G002306,Mind401G000001,Mind05G000998,Mind10G001104,Mind05G000051	Link
					29	81	0.00751074	0.0675966	Mden08G002272,Mden01G000271,Mden02G003163,Mden01G003062,Mden03G000246,Mden02G002623,Mden01G003082,Mden01G000283,Mden03G000152,Mden11G001225,Mden11G001211,Mden01G003059,Mden11G002444,Mden06G001003,Mden11G002441,Mden04G003013,Mden01G000823,Mden08G003312,Mden11G002442,Mden11G001219,Mden10G002511,Mden02G003162,Mden11G001206,Mden03G000059,Mden11G001224,Mden03G000245,Mden08G003311,Mden05G000792,Mden11G…	Link
			Protein Processing in Endoplasmic Reticulum	ko04141	57	271	0.711786	0.999992	Mind11G000152,Mind06G002856,Mind06G000795,Mind02G000450,Mind09G000391,Mind03G000055,Mind11G000269,Mind03G000056,Mind11G001564,Mind03G000054,Mind01G000146,Mind02G003220,Mind10G000190,Mind06G003475,Mind11G000812,Mind01G002442,Mind04G000929,Mind130G000002,Mind11G000804,Mind10G000150,Mind07G000762,Mind02G003221,Mind01G002427,Mind03G002855,Mind10G001335,Mind09G000543,Mind09G003183,Mind06G003353,Mind01…	Link
					89	341	0.123982	0.567374	Mden06G000230,Mden04G002230,Mden06G000213,Mden03G000876,Mden06G000237,Mden01G001182,Mden12G000546,Mden06G001517,Mden11G002444,Mden06G000138,Mden03G000827,Mden06G000142,Mden03G000875,Mden07G001600,Mden06G000219,Mden01G004157,Mden06G000144,Mden13G000298,Mden06G000209,Mden08G003311,Mden04G002443,Mden11G002443,Mden06G000225,Mden06G000221,Mden03G002793,Mden06G001268,Mden03G000825,Mden03G000878,Mden03G…	Link
			RNA Degradation	ko03018	20	111	0.886154	0.999992	Mind06G001755,Mind10G002088,Mind10G000666,Mind07G001624,Mind03G000440,Mind01G000112,Mind11G002177,Mind10G002087,Mind01G001803,Mind05G003165,Mind09G001421,Mind09G002918,Mind69G000002,Mind04G000291,Mind11G002200,Mind142G000003,Mind09G002217,Mind06G002195,Mind08G001524,Mind06G002167	Link
					22	142	0.992097	1	Mden06G002745,Mden12G001017,Mden03G002514,Mden12G000245,Mden12G000210,Mden08G001162,Mden13G000423,Mden03G003183,Mden12G001565,Mden282G000001,Mden08G003326,Mden13G000422,Mden03G001289,Mden08G000308,Mden03G003113,Mden03G001093,Mden13G000067,Mden07G002576,Mden08G000313,Mden07G001891,Mden07G002655,Mden273G000001	Link
			SNARE Interactions in Vesicular Transport	ko04130	4	49	0.99859	1	Mden05G002616,Mden01G000214,Mden05G002750,Mden02G001889	Link
			Sulfur Relay System	ko04122	4	22	0.790373	1	Mden01G002104,Mden13G000246,Mden12G001698,Mden02G000893	Link
			Ubiquitin Mediated Proteolysis	ko04120	12	137	0.999992	0.999992	Mind09G000508,Mind03G001139,Mind04G002706,Mind10G002711,Mind08G000883,Mind02G002006,Mind04G002710,Mind08G000915,Mind06G002990,Mind10G001526,Mind01G002578,Mind09G000495	Link
					41	182	0.630218	1	Mden01G000524,Mden03G000876,Mden04G001472,Mden415G000001,Mden01G001169,Mden01G000685,Mden02G000152,Mden13G000039,Mden03G000827,Mden02G001819,Mden04G000496,Mden03G000875,Mden01G000630,Mden01G000497,Mden03G003966,Mden12G001293,Mden09G002142,Mden06G001571,Mden03G000825,Mden04G001469,Mden03G000878,Mden01G000682,Mden01G001116,Mden04G001470,Mden03G000832,Mden03G000830,Mden03G000879,Mden03G001929,Mden01…	Link
		Replication and Repair	Base excision Repair	ko03410	3	56	0.999896	0.999992	Mind05G003643,Mind01G003705,Mind04G001381	Link
					8	65	0.9918	1	Mden08G000420,Mden02G002199,Mden08G002832,Mden03G001104,Mden08G003507,Mden08G000470,Mden01G001329,Mden02G002136	Link
			DNA Replication	ko03030	15	76	0.743975	0.999992	Mind01G003463,Mind11G001523,Mind09G003003,Mind01G003166,Mind06G003076,Mind01G003430,Mind01G003431,Mind08G003113,Mind05G000286,Mind10G000834,Mind01G003429,Mind01G003138,Mind11G001521,Mind09G001368,Mind11G000009	Link
					18	93	0.849621	1	Mden08G000420,Mden11G002860,Mden08G001455,Mden06G002410,Mden01G000865,Mden08G003507,Mden08G000470,Mden02G002136,Mden01G000854,Mden03G002433,Mden08G002832,Mden03G001104,Mden03G002478,Mden01G000855,Mden460G000001,Mden01G000870,Mden11G002905,Mden01G000850	Link
			Fanconi Anemia Pathway	ko03460	12	58	0.663995	0.999992	Mind01G003463,Mind10G001612,Mind05G002055,Mind06G003076,Mind07G001825,Mind02G002471,Mind05G002056,Mind05G000286,Mind10G000834,Mind417G000001,Mind09G001368,Mind09G002397	Link
					7	76	0.99961	1	Mden03G002026,Mden06G000785,Mden11G001823,Mden11G001843,Mden08G002910,Mden12G001425,Mden11G001821	Link
			Homologous Recombination	ko03440	12	71	0.894347	0.999992	Mind01G003463,Mind09G000088,Mind11G000739,Mind06G003076,Mind05G000286,Mind10G000834,Mind05G001816,Mind09G000008,Mind11G000740,Mind09G001368,Mind08G001304,Mind04G001450	Link
					11	79	0.986895	1	Mden13G000390,Mden10G000948,Mden13G000273,Mden13G000388,Mden12G000478,Mden12G001727,Mden06G000844,Mden13G000389,Mden02G002136,Mden12G001726,Mden13G000275	Link
			Mismatch Repair	ko03430	7	50	0.949506	0.999992	Mind01G003463,Mind05G000286,Mind10G000834,Mind11G001523,Mind06G003076,Mind11G001521,Mind09G001368	Link
					3	60	0.999979	1	Mden07G001070,Mden02G002136,Mden03G003248	Link
			Non-Homologous End-joining	ko03450	2	19	0.946359	0.999992	Mind06G000153,Mind10G001485	Link
					12	28	0.0173005	0.133461	Mden08G000420,Mden08G002832,Mden13G000390,Mden13G000273,Mden13G000388,Mden12G000478,Mden12G001727,Mden08G000470,Mden08G003507,Mden13G000389,Mden12G001726,Mden13G000275	Link
			Nucleotide Excision Repair	ko03420	11	72	0.947368	0.999992	Mind01G003463,Mind11G001523,Mind06G003076,Mind06G002197,Mind05G000286,Mind10G000834,Mind05G001519,Mind11G001521,Mind09G001368,Mind06G002170,Mind05G003437	Link
					6	87	0.99999	1	Mden13G000245,Mden12G000001,Mden12G000883,Mden03G001104,Mden13G000097,Mden02G002136	Link
		Transcription	Basal Transcription Factors	ko03022	19	62	0.0788933	0.458688	Mind05G002683,Mind03G002278,Mind04G000996,Mind06G002197,Mind04G001505,Mind11G000407,Mind04G000989,Mind01G003435,Mind05G003437,Mind05G002684,Mind01G000958,Mind05G000002,Mind01G000961,Mind05G002356,Mind05G001519,Mind04G001002,Mind04G000995,Mind01G000960,Mind06G002170	Link
					19	77	0.433371	1	Mden13G000245,Mden70G000013,Mden85G000002,Mden83G000002,Mden12G001747,Mden13G000012,Mden13G000011,Mden12G001381,Mden07G002607,Mden11G002152,Mden89G000004,Mden12G000883,Mden01G000736,Mden08G000973,Mden07G002612,Mden04G001867,Mden13G000392,Mden200G000002,Mden04G002086	Link
			RNA Polymerase	ko03020	7	47	0.92405	0.999992	Mind05G002893,Mind05G002880,Mind03G000215,Mind05G002890,Mind03G000247,Mind05G002874,Mind05G002883	Link
					27	76	0.0108248	0.0942807	Mden12G001798,Mden18G000073,Mden18G000065,Mden08G001615,Mden18G000021,Mden12G001799,Mden13G000413,Mden20G000023,Mden08G001616,Mden18G000003,Mden02G002063,Mden18G000028,Mden20G000022,Mden12G001796,Mden12G001717,Mden05G000403,Mden18G000071,Mden18G000063,Mden18G000070,Mden20G000024,Mden31G000010,Mden18G000072,Mden18G000052,Mden17G000092,Mden18G000064,Mden13G000397,Mden12G001797	Link
			Spliceosome	ko03040	57	220	0.110889	0.568023	Mind01G000494,Mind03G001571,Mind83G000002,Mind01G001374,Mind03G003053,Mind01G003161,Mind10G000891,Mind02G003936,Mind07G001344,Mind09G000043,Mind04G002643,Mind01G001342,Mind09G000355,Mind01G000567,Mind02G002312,Mind05G002447,Mind11G000812,Mind01G001925,Mind05G002821,Mind07G002536,Mind11G000804,Mind06G001590,Mind05G000223,Mind03G003115,Mind06G001589,Mind01G001347,Mind02G001599,Mind09G000543,Mind05G…	Link
					65	253	0.204696	0.728118	Mden07G001797,Mden06G000297,Mden10G002239,Mden01G001182,Mden03G001509,Mden10G002784,Mden148G000005,Mden12G001345,Mden02G001455,Mden13G000007,Mden03G002900,Mden08G001749,Mden07G001600,Mden13G000003,Mden08G002752,Mden290G000003,Mden06G002745,Mden03G002905,Mden07G002703,Mden07G001793,Mden07G002414,Mden191G000003,Mden02G000813,Mden208G000002,Mden07G001792,Mden07G001796,Mden01G001144,Mden05G000901,Mde…	Link
		Translation	Aminoacyl-tRNA Biosynthesis	ko00970	16	76	0.644865	0.999992	Mind06G000688,Mind07G002608,Mind09G000868,Mind03G001692,Mind07G000870,Mind04G001070,Mind07G000417,Mind02G003172,Mind02G003175,Mind02G003173,Mind07G000419,Mind10G002231,Mind04G001506,Mind03G001422,Mind03G001713,Mind03G001714	Link
					30	111	0.206557	0.728118	Mden04G001273,Mden13G000037,Mden13G000234,Mden13G000013,Mden12G000942,Mden11G001836,Mden04G001183,Mden12G001543,Mden10G000454,Mden12G001437,Mden01G003625,Mden10G000400,Mden06G001381,Mden04G001537,Mden09G001097,Mden01G003624,Mden09G000097,Mden03G002239,Mden11G002539,Mden13G000036,Mden10G001111,Mden10G002308,Mden13G000403,Mden03G002805,Mden12G001781,Mden13G000402,Mden01G003621,Mden12G001745,Mden04G…	Link
			mRNA Surveillance Pathway	ko03015	21	141	0.989487	0.999992	Mind01G001641,Mind01G001374,Mind09G001618,Mind09G001586,Mind08G000002,Mind01G004030,Mind02G002503,Mind11G001430,Mind01G000112,Mind11G002177,Mind08G002134,Mind05G003204,Mind01G001342,Mind01G001644,Mind04G000291,Mind08G002448,Mind11G002200,Mind07G002536,Mind04G000614,Mind09G002217,Mind01G001347	Link
					14	157	0.999999	1	Mden10G002252,Mden01G000846,Mden12G000262,Mden03G002842,Mden108G000001,Mden06G000698,Mden01G001204,Mden01G000860,Mden07G002414,Mden10G002239,Mden108G000002,Mden12G000263,Mden161G000001,Mden208G000002	Link
			Ribosome	ko03010	47	297	0.997952	0.999992	Mind10G001579,Mind05G002286,Mind03G002073,Mind04G001232,Mind09G002307,Mind03G001329,Mind03G001744,Mind10G002405,Mind10G002863,Mind02G001266,Mind05G001694,Mind08G001044,Mind08G002923,Mind04G001239,Mind01G002032,Mind05G002533,Mind05G001332,Mind07G001586,Mind07G001985,Mind02G003525,Mind02G001461,Mind09G002310,Mind11G001799,Mind05G001782,Mind11G000525,Mind11G001645,Mind01G001075,Mind01G001953,Mind05G…	Link
					90	358	0.223425	0.744749	Mden10G000643,Mden18G000015,Mden12G000795,Mden18G000014,Mden01G003941,Mden20G000029,Mden31G000009,Mden06G002541,Mden11G001530,Mden151G000003,Mden18G000049,Mden412G000004,Mden18G000020,Mden31G000019,Mden20G000012,Mden12G001453,Mden20G000008,Mden03G002244,Mden08G000644,Mden69G000010,Mden99G000002,Mden18G000006,Mden07G001256,Mden18G000050,Mden239G000001,Mden20G000019,Mden07G002180,Mden01G004025,Mden…	Link
			Ribosome Biogenesis in Eukaryotes	ko03008	29	113	0.221548	0.911615	Mind10G000119,Mind06G002075,Mind07G001217,Mind07G001221,Mind01G003006,Mind08G002443,Mind05G002301,Mind07G000830,Mind01G003003,Mind01G003009,Mind01G003010,Mind08G000926,Mind05G002422,Mind06G002901,Mind01G003900,Mind05G001221,Mind04G002322,Mind08G000894,Mind05G001391,Mind11G001253,Mind05G000674,Mind11G001250,Mind08G000230,Mind09G001176,Mind02G001181,Mind02G002325,Mind07G001760,Mind07G001759,Mind05G…	Link
					22	139	0.98887	1	Mden13G000128,Mden04G002477,Mden12G001017,Mden08G002051,Mden06G002756,Mden03G001452,Mden05G002332,Mden11G001292,Mden11G002123,Mden03G000462,Mden10G002045,Mden07G001538,Mden07G002187,Mden08G003155,Mden13G000120,Mden03G000465,Mden10G002047,Mden13G000067,Mden04G000527,Mden03G000467,Mden12G000815,Mden12G001352	Link
			RNA Transport	ko03013	33	192	0.966585	0.999992	Mind01G001374,Mind02G002558,Mind06G002856,Mind11G002177,Mind01G003543,Mind03G001041,Mind09G003105,Mind01G001644,Mind01G001342,Mind03G002915,Mind04G000291,Mind11G002200,Mind09G003102,Mind05G002334,Mind07G002536,Mind04G000773,Mind01G001347,Mind05G000027,Mind203G000004,Mind01G001641,Mind06G003353,Mind09G003106,Mind06G002924,Mind09G001586,Mind01G000112,Mind09G003101,Mind09G003103,Mind10G000498,Mind05…	Link
					24	223	1	1	Mden09G002017,Mden10G002473,Mden07G002012,Mden07G002705,Mden07G002414,Mden10G002239,Mden12G000095,Mden07G000713,Mden10G002452,Mden208G000002,Mden10G002252,Mden13G000188,Mden01G000240,Mden10G001364,Mden02G002327,Mden11G000690,Mden02G002366,Mden01G001204,Mden04G001837,Mden07G002633,Mden10G000628,Mden08G002123,Mden02G002924,Mden01G000202	Link
	Metabolism	Amino Acid Metabolism	Alanine, Aspartate and Glutamate Metabolism	ko00250	8	48	0.868298	0.999992	Mind02G001008,Mind04G000984,Mind170G000003,Mind63G000002,Mind07G000992,Mind03G001778,Mind05G000444,Mind01G003931	Link
					15	81	0.878719	1	Mden08G001432,Mden13G000412,Mden13G000227,Mden12G001014,Mden12G000293,Mden13G000270,Mden13G000226,Mden13G000271,Mden12G000508,Mden12G001015,Mden13G000216,Mden12G000601,Mden12G000212,Mden12G001198,Mden12G001007	Link
			Arginine and Proline Metabolism	ko00330	18	73	0.354374	0.999992	Mind05G001834,Mind05G003168,Mind07G000992,Mind09G000180,Mind03G001778,Mind09G000176,Mind05G001839,Mind06G001583,Mind03G000902,Mind02G003890,Mind170G000003,Mind05G001847,Mind05G001838,Mind05G001846,Mind05G001836,Mind05G001719,Mind05G001841,Mind01G003931	Link
					20	100	0.817411	1	Mden82G000003,Mden12G000737,Mden07G001748,Mden03G003026,Mden12G001782,Mden07G001754,Mden12G000078,Mden05G001249,Mden12G001006,Mden12G001192,Mden03G003440,Mden12G000240,Mden12G000964,Mden12G000121,Mden12G000079,Mden12G000077,Mden06G000666,Mden05G001250,Mden03G003025,Mden12G000944	Link
			Arginine Biosynthesis	ko00220	9	42	0.611979	0.999992	Mind170G000003,Mind10G000925,Mind06G001853,Mind07G000992,Mind02G000858,Mind03G001778,Mind11G000601,Mind05G002509,Mind01G003931	Link
					8	55	0.961962	1	Mden07G001882,Mden10G002093,Mden13G000065,Mden12G000508,Mden12G001593,Mden10G002094,Mden12G001198,Mden07G001886	Link
			Cysteine and Methionine Metabolism	ko00270	26	124	0.670796	0.999992	Mind09G003230,Mind10G001969,Mind07G000992,Mind09G003227,Mind08G000395,Mind03G001778,Mind08G000174,Mind01G000613,Mind24G000005,Mind108G000001,Mind09G003228,Mind07G001037,Mind07G001034,Mind06G001583,Mind09G003231,Mind170G000003,Mind09G003229,Mind10G002117,Mind01G000612,Mind10G002114,Mind07G001038,Mind24G000004,Mind01G002421,Mind07G001036,Mind01G003931,Mind01G000217	Link
					11	141	1	1	Mden220G000002,Mden13G000158,Mden07G001748,Mden183G000003,Mden07G001776,Mden12G001350,Mden07G001754,Mden12G001346,Mden72G000003,Mden07G001803,Mden12G001279	Link
			Glycine, Serine and Threonine Metabolism	ko00260	13	78	0.911933	0.999992	Mind04G001411,Mind08G002421,Mind09G002750,Mind02G002096,Mind05G002353,Mind11G002292,Mind09G000925,Mind02G000525,Mind07G000071,Mind02G000518,Mind05G002685,Mind05G003573,Mind05G003574	Link
					22	116	0.892134	1	Mden12G000208,Mden07G001643,Mden12G001608,Mden12G001667,Mden10G000490,Mden10G000496,Mden12G001298,Mden12G000787,Mden10G000495,Mden12G001405,Mden12G001317,Mden13G000158,Mden12G001659,Mden12G000195,Mden12G001724,Mden08G000484,Mden12G001266,Mden12G000651,Mden12G001279,Mden10G000491,Mden13G000207,Mden04G000560	Link
			Histidine Metabolism	ko00340	1	22	0.996101	0.999992	Mind09G003054	Link
					13	41	0.139691	0.618304	Mden02G003088,Mden06G000667,Mden12G001026,Mden12G000183,Mden02G003082,Mden12G000121,Mden12G000077,Mden12G000184,Mden02G001988,Mden12G000078,Mden06G000660,Mden12G000944,Mden02G003085	Link
			Lysine Biosynthesis	ko00300	4	14	0.38143	0.999992	Mind01G000620,Mind131G000001,Mind01G000621,Mind01G000579	Link
					8	24	0.177134	0.690814	Mden13G000242,Mden07G002650,Mden13G000158,Mden01G003067,Mden11G001035,Mden04G001965,Mden12G001279,Mden12G000771	Link
			Lysine Degradation	ko00310	12	53	0.527573	0.999992	Mind08G001605,Mind07G002705,Mind07G002714,Mind07G001337,Mind04G001019,Mind07G000071,Mind08G001616,Mind07G000294,Mind07G002704,Mind05G003573,Mind01G000445,Mind05G003574	Link
					18	69	0.336996	1	Mden11G001719,Mden01G000959,Mden06G001865,Mden12G000078,Mden05G002470,Mden12G001149,Mden12G001007,Mden127G000001,Mden12G000961,Mden10G001411,Mden12G000121,Mden12G000077,Mden12G001646,Mden129G000001,Mden12G001808,Mden13G000216,Mden12G000944,Mden12G000212	Link
			Phenylalanine Metabolism	ko00360	45	92	1.56438e-08	4.36289e-07	Mind09G000150,Mind05G001834,Mind10G000963,Mind07G001797,Mind07G001037,Mind05G001839,Mind06G001584,Mind05G003339,Mind170G000003,Mind10G002117,Mind05G001838,Mind05G001678,Mind05G001511,Mind01G001310,Mind10G002114,Mind05G001836,Mind11G001146,Mind05G001841,Mind09G000895,Mind07G001036,Mind06G001200,Mind01G000217,Mind01G002881,Mind05G001513,Mind03G000202,Mind09G002750,Mind07G000992,Mind03G002062,Mind01…	Link
					43	122	0.00188391	0.0242217	Mden82G000003,Mden12G000634,Mden12G000183,Mden02G003082,Mden14G000005,Mden02G002318,Mden12G000235,Mden10G000495,Mden02G003085,Mden12G000961,Mden12G000079,Mden12G001724,Mden06G000666,Mden13G000071,Mden10G001566,Mden02G002532,Mden11G001656,Mden12G000208,Mden06G000667,Mden12G000737,Mden12G001782,Mden02G001988,Mden12G000184,Mden10G000490,Mden12G000633,Mden10G000496,Mden12G000151,Mden12G001006,Mden06G…	Link
			Phenylalanine, Tyrosine and Tryptophan Biosynthesis	ko00400	20	66	0.0804074	0.458688	Mind07G000992,Mind09G001753,Mind04G000178,Mind03G001778,Mind08G002004,Mind07G001037,Mind07G001034,Mind04G001411,Mind06G001584,Mind170G000003,Mind04G002928,Mind10G002117,Mind10G001099,Mind04G002925,Mind10G002114,Mind07G001038,Mind02G001468,Mind07G001036,Mind01G003931,Mind01G000217	Link
					6	69	0.99959	1	Mden12G000752,Mden12G000751,Mden01G002619,Mden08G001637,Mden02G002604,Mden01G002543	Link
			Tryptophan Metabolism	ko00380	21	66	0.0466089	0.307864	Mind05G001834,Mind07G001403,Mind09G002777,Mind05G001839,Mind04G000237,Mind01G001492,Mind03G002952,Mind01G001597,Mind09G002773,Mind05G001847,Mind05G001838,Mind05G001846,Mind03G002356,Mind05G001836,Mind06G000987,Mind06G000988,Mind05G001841,Mind06G000990,Mind09G002653,Mind07G001423,Mind09G003054	Link
					33	91	0.00361854	0.0407085	Mden82G000003,Mden06G001812,Mden13G000018,Mden13G000425,Mden02G003082,Mden12G000078,Mden12G001436,Mden12G000481,Mden02G003085,Mden12G000140,Mden12G000961,Mden12G000079,Mden06G000666,Mden12G000944,Mden01G002889,Mden06G000667,Mden12G000737,Mden07G002436,Mden12G001782,Mden11G001343,Mden02G001988,Mden12G001006,Mden06G000660,Mden12G001192,Mden01G002885,Mden02G003088,Mden12G000240,Mden12G000964,Mden12G…	Link
			Tyrosine Metabolism	ko00350	28	66	0.000194712	0.00287487	Mind10G000963,Mind07G001797,Mind04G002624,Mind06G003642,Mind09G002750,Mind07G000992,Mind03G002062,Mind04G000178,Mind03G001778,Mind08G002004,Mind07G001037,Mind07G002915,Mind07G001034,Mind07G002919,Mind06G001584,Mind170G000003,Mind10G002117,Mind10G001099,Mind10G002114,Mind07G001038,Mind02G001468,Mind04G002647,Mind10G000964,Mind07G001036,Mind01G003931,Mind09G003054,Mind06G001200,Mind01G000217	Link
					29	90	0.0336267	0.2328	Mden12G000208,Mden06G000667,Mden12G000183,Mden02G003082,Mden12G000184,Mden02G001988,Mden10G000490,Mden10G000496,Mden10G000495,Mden06G000660,Mden428G000001,Mden02G003085,Mden12G001007,Mden13G000263,Mden02G003088,Mden12G000534,Mden12G000162,Mden12G001026,Mden12G001057,Mden13G000264,Mden12G001659,Mden12G001724,Mden03G001512,Mden12G000295,Mden12G001058,Mden126G000003,Mden13G000216,Mden10G000491,Mden1…	Link
			Valine, Leucine and Isoleucine Biosynthesis	ko00290	9	30	0.207661	0.87483	Mind02G001437,Mind01G000612,Mind05G002353,Mind09G000925,Mind05G002685,Mind24G000005,Mind01G000613,Mind24G000004,Mind108G000001	Link
					12	48	0.447131	1	Mden220G000002,Mden183G000003,Mden08G001524,Mden10G000875,Mden08G001514,Mden10G000864,Mden12G000022,Mden72G000003,Mden10G002152,Mden08G001525,Mden03G002264,Mden10G000871	Link
			Valine, Leucine and Isoleucine Degradation	ko00280	7	63	0.992901	0.999992	Mind02G003047,Mind03G002394,Mind01G000613,Mind24G000005,Mind108G000001,Mind24G000004,Mind01G000612	Link
					29	104	0.161874	0.656117	Mden12G000843,Mden220G000002,Mden12G000691,Mden12G001444,Mden12G001839,Mden12G000078,Mden261G000002,Mden12G001042,Mden12G000711,Mden12G001590,Mden12G000712,Mden08G003550,Mden12G000961,Mden183G000003,Mden03G000700,Mden12G000121,Mden12G000844,Mden12G000077,Mden12G001646,Mden12G000341,Mden13G000280,Mden12G001663,Mden12G000545,Mden72G000003,Mden12G001043,Mden12G001808,Mden12G000944,Mden240G000002,Mde…	Link
		Biosynthesis of Other Secondary Metabolites	Anthocyanin Biosynthesis	ko00942	3	6	0.143894	0.626634	Mden04G001417,Mden04G001280,Mden04G001419	Link
			Betalain Biosynthesis	ko00965	1	6	0.77947	0.999992	Mind09G003054	Link
					8	14	0.00660086	0.0636512	Mden02G003088,Mden06G000667,Mden02G003082,Mden02G001988,Mden06G000660,Mden13G000265,Mden02G003085,Mden12G000296	Link
			Caffeine Metabolism	ko00232	3	8	0.254901	0.953344	Mind09G002773,Mind09G002653,Mind09G002777	Link
			Flavone and flavonol Biosynthesis	ko00944	4	6	0.0294384	0.209167	Mden06G000613,Mden456G000001,Mden167G000001,Mden180G000001	Link
			Flavonoid Biosynthesis	ko00941	41	92	1.5598e-06	3.55917e-05	Mind01G002728,Mind11G001628,Mind08G001309,Mind01G002650,Mind08G001314,Mind07G001570,Mind09G000460,Mind08G001928,Mind03G001881,Mind07G001721,Mind44G000006,Mind11G001624,Mind06G000941,Mind06G001127,Mind08G001920,Mind03G001892,Mind01G002725,Mind07G001724,Mind08G001316,Mind09G000448,Mind07G001717,Mind09G000449,Mind11G001635,Mind02G003674,Mind09G000454,Mind08G000987,Mind44G000007,Mind07G001720,Mind01G…	Link
					33	84	0.000768651	0.012208	Mden01G004099,Mden06G000613,Mden456G000001,Mden07G001620,Mden07G001614,Mden01G004223,Mden01G004102,Mden180G000001,Mden02G003461,Mden01G004225,Mden01G004096,Mden07G001610,Mden10G001022,Mden10G001017,Mden05G002903,Mden10G001023,Mden03G001375,Mden167G000001,Mden02G003466,Mden07G001617,Mden02G003467,Mden02G003462,Mden05G002902,Mden01G004226,Mden01G004100,Mden01G004222,Mden01G004097,Mden02G003464,Mden…	Link
			Glucosinolate Biosynthesis	ko00966	4	17	0.544091	0.999992	Mind02G001437,Mind03G002952,Mind03G002356,Mind01G001597	Link
					11	19	0.00123896	0.0184123	Mden07G002570,Mden06G000897,Mden10G000875,Mden10G000864,Mden12G000022,Mden06G000895,Mden06G000157,Mden06G000862,Mden02G001218,Mden07G002648,Mden10G000871	Link
			Indole Alkaloid Biosynthesis	ko00901	1	5	0.716263	0.999992	Mind09G003054	Link
					6	9	0.0069476	0.0646845	Mden02G003088,Mden06G000667,Mden02G003082,Mden06G000660,Mden02G003085,Mden02G001988	Link
			Isoflavonoid Biosynthesis	ko00943	5	8	0.0166045	0.140266	Mind11G002110,Mind02G000765,Mind03G002227,Mind02G000764,Mind02G000767	Link
					3	10	0.423837	1	Mden02G000641,Mden02G000644,Mden02G000647	Link
			Isoquinoline Alkaloid Biosynthesis	ko00950	21	40	2.79127e-05	0.000538929	Mind04G002624,Mind06G003642,Mind09G002750,Mind07G000992,Mind04G000178,Mind03G001778,Mind08G002004,Mind07G001037,Mind07G001034,Mind06G001584,Mind170G000003,Mind10G002117,Mind10G001099,Mind10G002114,Mind07G001038,Mind02G001468,Mind04G002647,Mind07G001036,Mind01G003931,Mind09G003054,Mind01G000217	Link
					13	44	0.209172	0.728118	Mden12G000208,Mden02G003088,Mden06G000667,Mden02G003082,Mden12G001659,Mden12G001724,Mden02G001988,Mden10G000490,Mden10G000496,Mden10G000495,Mden06G000660,Mden10G000491,Mden02G003085	Link
			Monobactam Biosynthesis	ko00261	2	12	0.80823	1	Mden13G000158,Mden12G001279	Link
			Neomycin, Kanamycin and Gentamicin Biosynthesis	ko00524	5	10	0.0600707	0.343393	Mden176G000001,Mden12G000223,Mden176G000002,Mden13G000320,Mden02G000855	Link
			Novobiocin Biosynthesis	ko00401	7	12	0.00731771	0.0706441	Mind07G001038,Mind10G002114,Mind10G002117,Mind07G001037,Mind07G001036,Mind07G001034,Mind01G000217	Link
			Phenylpropanoid Biosynthesis	ko00940	83	249	3.37789e-05	0.000605608	Mind01G002728,Mind06G003121,Mind05G001116,Mind03G003109,Mind05G000090,Mind64G000003,Mind07G001570,Mind09G000460,Mind03G003112,Mind03G002498,Mind03G001881,Mind05G003339,Mind03G001124,Mind03G002717,Mind05G001511,Mind05G001678,Mind01G001906,Mind05G001114,Mind10G002545,Mind11G001146,Mind07G001724,Mind08G001316,Mind05G001513,Mind11G002145,Mind06G003122,Mind09G000454,Mind07G001720,Mind01G001940,Mind05G…	Link
					82	243	0.000130375	0.00251438	Mden11G001259,Mden12G000634,Mden11G001261,Mden07G001614,Mden11G001270,Mden08G002427,Mden11G001582,Mden11G001573,Mden08G002431,Mden01G004102,Mden11G001574,Mden02G003461,Mden01G004225,Mden01G004096,Mden07G001610,Mden12G001413,Mden13G000071,Mden10G001566,Mden10G000363,Mden12G000076,Mden11G001263,Mden12G000151,Mden13G000224,Mden11G001258,Mden02G003467,Mden02G003462,Mden03G000027,Mden10G001822,Mden08G…	Link
			Stilbenoid, Diarylheptanoid and Gingerol Biosynthesis	ko00945	42	82	8.30024e-09	2.70933e-07	Mind01G002728,Mind08G001309,Mind01G002650,Mind08G001314,Mind07G001570,Mind09G000460,Mind03G001881,Mind07G001721,Mind44G000006,Mind06G000941,Mind06G001127,Mind02G000286,Mind03G001892,Mind01G002725,Mind07G001724,Mind08G001316,Mind09G000448,Mind02G000271,Mind07G001717,Mind09G000449,Mind02G000273,Mind02G003674,Mind09G000454,Mind08G000987,Mind44G000007,Mind02G000284,Mind07G001720,Mind01G001119,Mind03G…	Link
					22	67	0.0484553	0.304254	Mden01G004099,Mden07G001620,Mden07G001614,Mden02G003466,Mden07G001617,Mden01G004223,Mden01G004102,Mden02G003467,Mden02G003461,Mden02G003462,Mden01G004225,Mden07G001610,Mden01G004096,Mden01G004226,Mden01G004100,Mden02G003464,Mden01G004097,Mden01G004222,Mden02G003463,Mden01G004221,Mden02G003459,Mden07G001618	Link
			Streptomycin Biosynthesis	ko00521	10	22	0.018423	0.135006	Mden176G000001,Mden13G000320,Mden02G000855,Mden12G000223,Mden07G002680,Mden13G000118,Mden176G000002,Mden12G000175,Mden12G000748,Mden07G002619	Link
			Tropane, Piperidine and Pyridine Alkaloid Biosynthesis	ko00960	23	43	7.73081e-06	0.000161703	Mind09G002750,Mind07G000992,Mind06G003386,Mind04G000178,Mind03G001778,Mind09G002156,Mind08G002004,Mind07G001037,Mind07G001034,Mind06G001584,Mind170G000003,Mind10G002117,Mind06G003387,Mind06G003384,Mind10G001099,Mind07G001038,Mind10G002114,Mind02G001468,Mind07G001036,Mind09G002169,Mind01G003931,Mind01G000217,Mind06G003380	Link
					11	48	0.58294	1	Mden01G000011,Mden12G000208,Mden01G000004,Mden12G001659,Mden585G000001,Mden12G001724,Mden10G000490,Mden10G000496,Mden10G000495,Mden10G000491,Mden01G000012	Link
		Carbohydrate Metabolism	Amino Sugar and Nucleotide Sugar Metabolism	ko00520	23	149	0.985775	0.999992	Mind09G003594,Mind10G002019,Mind03G000940,Mind11G001506,Mind01G000599,Mind10G002451,Mind07G001194,Mind07G001186,Mind03G000097,Mind02G002176,Mind09G001462,Mind09G001789,Mind02G001088,Mind11G000746,Mind01G002475,Mind02G000431,Mind09G003463,Mind02G000839,Mind06G001441,Mind08G003095,Mind08G002291,Mind02G000485,Mind10G001567	Link
					70	208	0.000425533	0.00718088	Mden02G001428,Mden07G000025,Mden13G000320,Mden01G002035,Mden71G000002,Mden03G003180,Mden12G000754,Mden02G000855,Mden07G002680,Mden03G003108,Mden12G000175,Mden07G002619,Mden176G000001,Mden03G003198,Mden13G000201,Mden01G004172,Mden05G002833,Mden176G000002,Mden01G003756,Mden13G000197,Mden12G000097,Mden159G000003,Mden12G001687,Mden03G003181,Mden418G000002,Mden10G002841,Mden03G002091,Mden09G002623,Mde…	Link
			Ascorbate and Aldarate Metabolism	ko00053	6	46	0.961279	0.999992	Mind06G000581,Mind11G001561,Mind06G000574,Mind11G001562,Mind06G000577,Mind06G000579	Link
					13	67	0.816586	1	Mden03G000760,Mden547G000001,Mden03G002605,Mden395G000003,Mden12G000121,Mden03G000604,Mden12G000077,Mden01G003554,Mden12G000078,Mden06G000912,Mden03G002607,Mden12G000944,Mden03G002603	Link
			Butanoate Metabolism	ko00650	7	29	0.475725	0.999992	Mind01G002880,Mind02G003047,Mind03G000202,Mind09G000895,Mind01G002881,Mind09G000883,Mind01G001310	Link
					15	52	0.214966	0.732633	Mden12G000843,Mden12G000961,Mden08G001432,Mden12G000844,Mden12G001646,Mden12G001042,Mden12G000711,Mden10G002152,Mden12G001043,Mden12G001808,Mden03G002264,Mden13G000216,Mden12G000712,Mden12G000212,Mden12G001007	Link
			C5-Branched Dibasic Acid Metabolism	ko00660	1	14	0.970656	0.999992	Mind02G001437	Link
					9	24	0.0851027	0.425513	Mden08G001524,Mden10G000875,Mden08G001514,Mden10G000864,Mden12G000022,Mden10G002152,Mden03G002264,Mden08G001525,Mden10G000871	Link
			Citrate Cycle (TCA Cycle)	ko00020	7	59	0.98663	0.999992	Mind03G002722,Mind09G001422,Mind10G001016,Mind04G000040,Mind07G002815,Mind01G002178,Mind03G001028	Link
					22	92	0.487791	1	Mden07G002481,Mden07G002215,Mden02G002237,Mden02G001667,Mden05G002226,Mden195G000001,Mden05G002470,Mden09G000391,Mden92G000001,Mden12G001372,Mden12G001149,Mden01G002004,Mden01G001970,Mden12G000018,Mden130G000002,Mden10G001411,Mden13G000106,Mden131G000001,Mden12G000860,Mden01G001803,Mden07G002289,Mden03G000476	Link
			Fructose and Mannose Metabolism	ko00051	7	65	0.994871	0.999992	Mind06G003233,Mind01G003395,Mind01G001802,Mind06G001755,Mind01G003394,Mind11G001351,Mind01G003319	Link
					25	88	0.157692	0.656117	Mden12G001343,Mden176G000001,Mden11G001478,Mden12G000006,Mden13G000201,Mden13G000320,Mden12G000389,Mden12G000241,Mden11G001477,Mden12G000706,Mden12G000358,Mden12G000223,Mden02G000154,Mden12G000359,Mden176G000002,Mden12G000104,Mden12G001348,Mden13G000197,Mden12G001344,Mden629G000001,Mden02G000855,Mden12G001347,Mden07G002576,Mden05G000028,Mden07G002655	Link
			Galactose Metabolism	ko00052	14	73	0.778415	0.999992	Mind09G000704,Mind05G000009,Mind08G001086,Mind06G001755,Mind09G000706,Mind09G000119,Mind04G002651,Mind08G001084,Mind09G003463,Mind09G000692,Mind05G000031,Mind04G002628,Mind09G000105,Mind09G000713	Link
					18	92	0.836485	1	Mden176G000001,Mden01G002042,Mden13G000320,Mden03G000168,Mden03G000072,Mden12G000223,Mden176G000002,Mden13G000376,Mden03G003331,Mden12G000754,Mden283G000002,Mden10G002016,Mden02G000855,Mden07G002680,Mden12G000175,Mden07G002576,Mden07G002655,Mden07G002619	Link
			Glycolysis / Gluconeogenesis	ko00010	30	167	0.927892	0.999992	Mind01G001802,Mind06G001755,Mind11G001351,Mind01G002820,Mind01G000565,Mind09G001422,Mind09G001725,Mind06G003494,Mind01G003394,Mind169G000002,Mind09G000251,Mind03G002722,Mind01G003395,Mind04G000040,Mind01G002178,Mind03G001028,Mind10G001087,Mind11G002292,Mind11G001444,Mind06G003233,Mind02G000525,Mind01G000492,Mind02G000518,Mind10G001016,Mind07G002815,Mind07G002199,Mind04G000177,Mind08G002785,Mind01…	Link
					44	201	0.712336	1	Mden11G001478,Mden12G000183,Mden13G000320,Mden05G001841,Mden05G002226,Mden12G000078,Mden12G000223,Mden12G001218,Mden09G000391,Mden04G001520,Mden03G003331,Mden10G002016,Mden12G001057,Mden02G001770,Mden02G000855,Mden07G002680,Mden13G000157,Mden12G000860,Mden09G001183,Mden01G001803,Mden12G000175,Mden05G000028,Mden12G000944,Mden13G000438,Mden07G002289,Mden07G002619,Mden05G001685,Mden176G000001,Mden02…	Link
			Glyoxylate and Dicarboxylate Metabolism	ko00630	10	82	0.993414	0.999992	Mind08G002421,Mind05G000372,Mind05G000371,Mind02G002096,Mind07G001403,Mind05G000360,Mind199G000002,Mind05G000370,Mind07G001423,Mind04G000237	Link
					34	124	0.164569	0.656117	Mden06G001812,Mden13G000018,Mden07G001643,Mden01G001913,Mden08G001785,Mden31G000015,Mden12G001436,Mden02G002139,Mden12G000600,Mden09G001133,Mden01G002004,Mden01G001970,Mden12G000018,Mden08G000484,Mden12G000455,Mden20G000031,Mden12G000582,Mden20G000039,Mden18G000057,Mden12G000819,Mden02G001667,Mden07G002436,Mden04G000562,Mden20G000016,Mden03G001217,Mden239G000005,Mden12G000787,Mden07G001269,Mden11…	Link
			Inositol Phosphate Metabolism	ko00562	9	63	0.959414	0.999992	Mind01G003395,Mind01G000566,Mind01G000493,Mind05G003724,Mind09G001617,Mind06G003233,Mind01G003394,Mind01G003319,Mind11G001991	Link
					14	89	0.970681	1	Mden03G000760,Mden395G000003,Mden05G001340,Mden03G000604,Mden05G001338,Mden12G000598,Mden03G000066,Mden03G001949,Mden13G000118,Mden03G000159,Mden13G000193,Mden04G001574,Mden12G000748,Mden02G000673	Link
			Pentose and Glucuronate Interconversions	ko00040	19	131	0.990616	0.999992	Mind01G001705,Mind02G002667,Mind01G001884,Mind05G001817,Mind02G002593,Mind02G002599,Mind02G002594,Mind02G002600,Mind09G000747,Mind02G002674,Mind10G001055,Mind02G002592,Mind02G002597,Mind03G001250,Mind03G001832,Mind01G001706,Mind280G000001,Mind01G001885,Mind01G001891	Link
					15	153	0.999996	1	Mden01G004142,Mden06G001682,Mden10G001635,Mden11G002759,Mden10G001659,Mden12G001084,Mden06G001675,Mden12G001779,Mden07G002591,Mden07G002671,Mden12G001677,Mden09G000314,Mden06G002791,Mden12G000744,Mden01G004186	Link
			Pentose Phosphate Pathway	ko00030	13	73	0.856358	0.999992	Mind08G002609,Mind01G001802,Mind06G001755,Mind10G002691,Mind11G001351,Mind11G001661,Mind08G002235,Mind08G002232,Mind11G001647,Mind07G002199,Mind04G000177,Mind10G002689,Mind08G002785	Link
					22	87	0.372347	1	Mden11G001478,Mden11G001477,Mden05G001841,Mden08G000503,Mden10G000900,Mden06G001303,Mden04G001204,Mden07G001966,Mden09G001366,Mden10G002804,Mden06G000916,Mden10G002697,Mden04G000726,Mden07G002680,Mden06G003458,Mden12G000175,Mden05G000028,Mden07G002576,Mden04G001585,Mden06G001334,Mden07G002655,Mden07G002619	Link
			Propanoate Metabolism	ko00640	4	46	0.995819	0.999992	Mind01G003292,Mind01G003289,Mind03G002394,Mind09G002427	Link
					14	70	0.786117	1	Mden12G000961,Mden240G000001,Mden20G000015,Mden31G000014,Mden12G001646,Mden261G000002,Mden239G000006,Mden12G001590,Mden12G001808,Mden18G000056,Mden261G000003,Mden08G003550,Mden240G000002,Mden12G001613	Link
			Pyruvate Metabolism	ko00620	20	109	0.86632	0.999992	Mind04G002929,Mind09G002427,Mind01G000565,Mind09G001725,Mind09G001422,Mind07G001795,Mind06G003494,Mind03G002488,Mind169G000002,Mind04G002927,Mind03G002722,Mind03G000800,Mind04G000040,Mind01G002178,Mind03G001028,Mind01G000492,Mind01G002545,Mind10G001016,Mind07G002815,Mind06G002764	Link
					28	137	0.816721	1	Mden07G002215,Mden02G002237,Mden01G000300,Mden05G002226,Mden195G000001,Mden12G000817,Mden12G000078,Mden03G003638,Mden09G000391,Mden18G000056,Mden12G000771,Mden12G000174,Mden13G000242,Mden03G003636,Mden31G000014,Mden20G000015,Mden12G000121,Mden12G000077,Mden01G000256,Mden131G000001,Mden12G000860,Mden239G000006,Mden01G001803,Mden07G002289,Mden12G000944,Mden251G000001,Mden03G000476,Mden12G000019	Link
			Starch and Sucrose Metabolism	ko00500	18	167	0.999966	0.999992	Mind02G001834,Mind08G000608,Mind09G000692,Mind01G001940,Mind08G000609,Mind01G002255,Mind09G000704,Mind09G000706,Mind09G000239,Mind03G001124,Mind02G000431,Mind02G003945,Mind07G001820,Mind01G001906,Mind02G000485,Mind06G002690,Mind09G000713,Mind04G001583	Link
					37	197	0.948596	1	Mden11G000695,Mden03G001585,Mden05G002024,Mden09G000339,Mden12G000006,Mden13G000320,Mden10G002851,Mden12G000223,Mden01G002025,Mden12G000104,Mden03G002329,Mden03G002828,Mden12G001413,Mden11G001407,Mden03G001624,Mden11G001387,Mden02G000855,Mden07G002680,Mden12G000175,Mden11G001403,Mden07G002619,Mden176G000001,Mden07G000006,Mden01G003865,Mden05G000766,Mden12G000706,Mden176G000002,Mden10G001015,Mden0…	Link
		Energy Metabolism	Carbon Fixation in Photosynthetic Organisms	ko00710	21	86	0.355069	0.999992	Mind08G002609,Mind11G000522,Mind07G000992,Mind03G001778,Mind07G001795,Mind01G003394,Mind09G001413,Mind03G002488,Mind170G000003,Mind01G003395,Mind03G000800,Mind10G002691,Mind10G001087,Mind08G002235,Mind06G003233,Mind01G002545,Mind08G002232,Mind10G002689,Mind01G003319,Mind06G002764,Mind07G002692	Link
					15	93	0.96619	1	Mden10G002804,Mden18G000057,Mden01G001913,Mden10G002697,Mden02G001770,Mden31G000015,Mden20G000016,Mden20G000031,Mden20G000003,Mden06G003458,Mden239G000005,Mden04G001520,Mden20G000039,Mden05G001685,Mden09G001133	Link
			Carbon Fixation Pathways in Prokaryotes	ko00720	4	33	0.955529	0.999992	Mind07G001795,Mind03G002488,Mind06G002764,Mind09G002427	Link
					4	49	0.99859	1	Mden239G000006,Mden20G000015,Mden31G000014,Mden18G000056	Link
			Methane Metabolism	ko00680	9	63	0.959414	0.999992	Mind08G002421,Mind06G001755,Mind02G002096,Mind11G002292,Mind02G000525,Mind02G000518,Mind07G001795,Mind06G002764,Mind03G002488	Link
					13	78	0.941649	1	Mden12G001348,Mden12G001343,Mden13G000073,Mden12G001344,Mden12G000461,Mden12G001608,Mden12G000358,Mden12G001347,Mden12G000359,Mden07G002576,Mden13G000207,Mden07G002655,Mden13G000072	Link
			Nitrogen Metabolism	ko00910	2	37	0.998973	0.999992	Mind11G001650,Mind11G001664	Link
					14	53	0.346948	1	Mden12G000872,Mden12G000140,Mden03G003586,Mden03G003585,Mden12G001001,Mden09G000730,Mden03G003584,Mden12G000870,Mden03G003588,Mden12G000971,Mden12G000704,Mden03G003587,Mden05G001599,Mden02G001137	Link
			Oxidative Phosphorylation	ko00190	32	145	0.555776	0.999992	Mind09G001675,Mind14G000040,Mind08G002590,Mind07G002287,Mind08G002610,Mind09G003038,Mind10G002356,Mind05G000610,Mind06G002648,Mind02G001571,Mind07G002235,Mind08G002062,Mind08G002884,Mind06G002305,Mind07G002237,Mind02G001988,Mind09G001498,Mind10G002516,Mind14G000014,Mind07G002709,Mind02G001572,Mind09G001337,Mind11G001110,Mind02G001985,Mind09G001338,Mind05G000588,Mind01G001372,Mind01G000593,Mind11G…	Link
					98	224	8.88282e-12	2.66484e-10	Mden17G000015,Mden18G000033,Mden06G000409,Mden56G000004,Mden18G000013,Mden02G001871,Mden56G000007,Mden18G000044,Mden08G001834,Mden34G000029,Mden60G000013,Mden12G000050,Mden34G000004,Mden17G000091,Mden31G000017,Mden34G000027,Mden01G001874,Mden07G002028,Mden17G000016,Mden13G000106,Mden17G000111,Mden02G000442,Mden13G000370,Mden04G000924,Mden12G000335,Mden12G001261,Mden60G000007,Mden31G000002,Mden31G…	Link
			Photosynthesis	ko00195	23	77	0.0739316	0.441829	Mind09G001498,Mind14G000011,Mind10G002516,Mind14G000014,Mind08G002590,Mind07G002287,Mind14G000010,Mind08G002610,Mind14G000018,Mind10G002356,Mind11G001110,Mind02G001985,Mind01G001456,Mind07G000817,Mind07G002235,Mind08G002884,Mind06G002305,Mind07G002237,Mind10G002891,Mind14G000019,Mind11G000061,Mind14G000013,Mind14G000020	Link
					53	101	1.87822e-10	4.61018e-09	Mden31G000020,Mden31G000013,Mden18G000066,Mden02G001871,Mden18G000022,Mden10G001764,Mden102G000004,Mden31G000011,Mden18G000025,Mden18G000062,Mden18G000023,Mden31G000021,Mden140G000001,Mden04G000924,Mden18G000074,Mden31G000023,Mden18G000026,Mden18G000069,Mden18G000024,Mden20G000025,Mden69G000004,Mden20G000020,Mden01G003237,Mden03G002675,Mden18G000058,Mden26G000001,Mden20G000014,Mden31G000016,Mden0…	Link
			Photosynthesis - Antenna Proteins	ko00196	3	20	0.855411	0.999992	Mind02G002596,Mind06G002456,Mind06G002080	Link
					2	19	0.956533	1	Mden07G002664,Mden07G002585	Link
			Sulfur Metabolism	ko00920	8	39	0.665196	0.999992	Mind09G003231,Mind09G003229,Mind09G001447,Mind09G003230,Mind10G001969,Mind11G000775,Mind09G003227,Mind09G003228	Link
		Glycan Biosynthesis and Metabolism	Glycosaminoglycan Degradation	ko00531	6	22	0.362904	0.999992	Mind01G002382,Mind03G001366,Mind10G002019,Mind09G003422,Mind11G001506,Mind02G000839	Link
			Glycosphingolipid Biosynthesis - Ganglio Series	ko00604	3	7	0.189089	0.862934	Mind10G002019,Mind11G001506,Mind02G000839	Link
			Glycosphingolipid Biosynthesis - Globo and Isoglobo Series	ko00603	10	20	0.00588314	0.0607899	Mind05G000009,Mind04G002651,Mind10G002019,Mind11G001506,Mind02G000839,Mind04G002641,Mind05G000031,Mind04G002628,Mind04G002618,Mind03G002738	Link
			Glycosphingolipid Biosynthesis - Lacto and Neolacto Series	ko00601	3	4	0.0367632	0.279623	Mind04G002618,Mind03G002738,Mind04G002641	Link
			Glycosylphosphatidylinositol(GPI)-Anchor Biosynthesis	ko00563	6	28	0.615812	0.999992	Mind06G003558,Mind02G003287,Mind02G002012,Mind02G002013,Mind04G000889,Mind02G003284	Link
					4	40	0.991245	1	Mden12G001462,Mden08G002889,Mden13G000349,Mden12G001463	Link
			Lipopolysaccharide Biosynthesis	ko00540	2	9	0.629331	0.999992	Mind01G002375,Mind02G001722	Link
			N-Glycan Biosynthesis	ko00510	4	53	0.998937	0.999992	Mind06G000228,Mind01G000146,Mind04G002228,Mind06G002863	Link
					13	75	0.918347	1	Mden06G001517,Mden07G001248,Mden11G001764,Mden06G000911,Mden08G001406,Mden03G002793,Mden12G000576,Mden01G004157,Mden06G000451,Mden13G000298,Mden06G000910,Mden09G000242,Mden04G001652	Link
			Other Glycan Degradation	ko00511	8	35	0.53244	0.999992	Mind02G003653,Mind01G000229,Mind06G003055,Mind10G002019,Mind11G001506,Mind02G000839,Mind01G000226,Mind06G003056	Link
					12	42	0.260792	0.828397	Mden01G000462,Mden283G000002,Mden01G003999,Mden03G000168,Mden04G000061,Mden01G003991,Mden01G003990,Mden03G000072,Mden01G003998,Mden04G000059,Mden01G000463,Mden11G002231	Link
			Other Types of O-Glycan Biosynthesis	ko00514	1	20	0.993541	0.999992	Mind02G002270	Link
					2	23	0.98231	1	Mden01G001695,Mden05G002329	Link
			Various Types of N-Glycan Biosynthesis	ko00513	7	43	0.873248	0.999992	Mind06G000228,Mind01G000146,Mind04G002228,Mind06G002863,Mind10G002019,Mind11G001506,Mind02G000839	Link
					7	56	0.986364	1	Mden06G001517,Mden12G000576,Mden08G001406,Mden03G002793,Mden01G004157,Mden13G000298,Mden04G001652	Link
		Lipid Metabolism	Alpha-Linolenic Acid Metabolism	ko00592	12	56	0.612001	0.999992	Mind02G002934,Mind11G000558,Mind03G000375,Mind03G000376,Mind02G000730,Mind02G000294,Mind03G000347,Mind02G000729,Mind02G000298,Mind02G000297,Mind03G000346,Mind02G002937	Link
					16	63	0.395936	1	Mden09G002715,Mden12G000691,Mden11G002285,Mden11G002291,Mden09G002714,Mden06G000006,Mden09G002128,Mden01G002068,Mden08G001872,Mden01G000634,Mden11G000091,Mden08G001873,Mden01G002074,Mden12G001663,Mden11G002297,Mden01G000528	Link
			Arachidonic acid Metabolism	ko00590	4	15	0.437493	0.999992	Mind04G002638,Mind01G003017,Mind01G003018,Mind04G002615	Link
			Biosynthesis of Unsaturated Fatty Acids	ko01040	12	43	0.23466	0.921192	Mind02G003626,Mind08G002790,Mind11G000558,Mind02G003625,Mind02G000294,Mind03G002323,Mind08G001653,Mind09G002150,Mind02G000297,Mind02G000298,Mind06G002794,Mind02G003627	Link
					18	54	0.0610476	0.343393	Mden12G001059,Mden12G000691,Mden01G001301,Mden12G000738,Mden67G000002,Mden01G001906,Mden12G000540,Mden06G000006,Mden01G001907,Mden09G002128,Mden01G001304,Mden105G000004,Mden12G001631,Mden118G000004,Mden12G001663,Mden09G000488,Mden12G001806,Mden12G000113	Link
			Cutin, Suberine and Wax Biosynthesis	ko00073	12	41	0.184264	0.856485	Mind03G002828,Mind08G001420,Mind09G000087,Mind09G000461,Mind86G000001,Mind05G002702,Mind01G001949,Mind01G001952,Mind06G000381,Mind10G001878,Mind01G001922,Mind02G002699	Link
					7	41	0.87419	1	Mden03G003739,Mden08G001460,Mden08G001342,Mden03G003737,Mden03G003738,Mden08G001348,Mden08G001413	Link
			Ether Lipid Metabolism	ko00565	8	37	0.601607	0.999992	Mind03G000232,Mind03G000224,Mind215G000001,Mind03G000223,Mind03G000227,Mind215G000002,Mind03G000228,Mind03G000231	Link
					10	41	0.496432	1	Mden03G001141,Mden01G002199,Mden13G000419,Mden12G001755,Mden12G001723,Mden12G001173,Mden13G000354,Mden12G000148,Mden09G000583,Mden13G000326	Link
			Fatty Acid Biosynthesis	ko00061	12	50	0.43818	0.999992	Mind08G002790,Mind08G000876,Mind08G001909,Mind08G001923,Mind09G002427,Mind03G002323,Mind08G001653,Mind09G001659,Mind09G002150,Mind08G000851,Mind07G002050,Mind06G002794	Link
					11	58	0.826565	1	Mden12G001059,Mden20G000015,Mden31G000014,Mden12G001631,Mden12G000738,Mden239G000006,Mden09G000488,Mden12G001806,Mden12G000113,Mden18G000056,Mden12G000540	Link
			Fatty Acid Degradation	ko00071	6	51	0.982195	0.999992	Mind09G001659,Mind11G000558,Mind02G000297,Mind02G000298,Mind07G002050,Mind02G000294	Link
					19	80	0.508048	1	Mden13G000425,Mden12G000691,Mden12G000078,Mden12G000481,Mden12G001590,Mden06G000006,Mden09G002128,Mden12G000961,Mden12G000162,Mden12G001057,Mden12G000121,Mden12G000077,Mden12G001646,Mden12G001663,Mden12G001079,Mden12G001808,Mden12G001058,Mden12G000944,Mden12G001613	Link
			Fatty Acid Elongation	ko00062	5	40	0.961336	0.999992	Mind02G003626,Mind09G003438,Mind02G003625,Mind09G003440,Mind02G003627	Link
					17	49	0.0475364	0.304254	Mden02G000285,Mden10G000796,Mden10G000625,Mden01G001301,Mden10G000626,Mden67G000002,Mden01G001906,Mden10G000795,Mden01G001907,Mden01G001304,Mden105G000004,Mden02G000286,Mden118G000004,Mden10G000620,Mden01G001862,Mden12G001808,Mden10G000794	Link
			Glycerolipid Metabolism	ko00561	8	87	0.999621	0.999992	Mind05G000009,Mind04G002651,Mind11G002042,Mind05G000031,Mind04G002628,Mind01G002564,Mind02G001688,Mind02G003670	Link
					21	105	0.822032	1	Mden12G001343,Mden01G000741,Mden10G001911,Mden10G001913,Mden12G000061,Mden07G001519,Mden12G000078,Mden12G000358,Mden12G000359,Mden12G001348,Mden10G001912,Mden12G001344,Mden03G001111,Mden12G000121,Mden12G000077,Mden01G003159,Mden12G001347,Mden01G000233,Mden12G000944,Mden03G001087,Mden01G000757	Link
			Glycerophospholipid Metabolism	ko00564	15	98	0.967474	0.999992	Mind03G000232,Mind03G000224,Mind215G000001,Mind03G000223,Mind03G000227,Mind215G000002,Mind08G001908,Mind03G000228,Mind08G001922,Mind07G001203,Mind02G003819,Mind03G000231,Mind02G001688,Mind07G001213,Mind02G003841	Link
					21	127	0.976396	1	Mden03G001141,Mden01G000741,Mden12G001755,Mden10G001911,Mden10G001913,Mden12G001723,Mden13G000354,Mden12G000148,Mden09G000583,Mden13G000326,Mden10G001912,Mden13G000419,Mden01G002199,Mden12G001173,Mden07G000613,Mden01G003159,Mden12G000674,Mden03G001949,Mden13G000193,Mden09G002721,Mden01G000757	Link
			Linoleic Acid Metabolism	ko00591	7	27	0.395027	0.999992	Mind02G002934,Mind09G002773,Mind09G002653,Mind02G000729,Mind09G002777,Mind02G000730,Mind02G002937	Link
					9	25	0.106559	0.496328	Mden09G002715,Mden01G002068,Mden01G000634,Mden10G002516,Mden08G002984,Mden04G002220,Mden01G002074,Mden01G000528,Mden09G002714	Link
			Sphingolipid Metabolism	ko00600	6	40	0.908049	0.999992	Mind05G000031,Mind05G000009,Mind04G002628,Mind05G002724,Mind04G002651,Mind05G002720	Link
					18	57	0.0964375	0.473421	Mden03G002883,Mden03G000168,Mden04G000061,Mden05G001799,Mden03G000072,Mden03G002744,Mden03G002746,Mden03G002745,Mden03G002832,Mden04G000059,Mden03G002747,Mden11G002231,Mden12G000444,Mden283G000002,Mden10G002860,Mden13G000139,Mden13G000142,Mden12G000038	Link
			Steroid Biosynthesis	ko00100	32	55	8.6353e-09	2.70933e-07	Mind01G000765,Mind01G000707,Mind217G000001,Mind10G001584,Mind01G000954,Mind01G000946,Mind01G001063,Mind131G000002,Mind01G000594,Mind01G000624,Mind01G000950,Mind07G000010,Mind09G000051,Mind01G002052,Mind01G000948,Mind04G001136,Mind01G000628,Mind01G000754,Mind01G000626,Mind11G002019,Mind01G000757,Mind05G003578,Mind01G000538,Mind01G002054,Mind01G001018,Mind01G000623,Mind01G001812,Mind02G000909,Mind0…	Link
					9	69	0.989111	1	Mden12G000371,Mden03G003805,Mden01G002317,Mden01G002302,Mden02G002593,Mden12G001824,Mden01G002299,Mden12G000572,Mden01G002343	Link
			Steroid Hormone Biosynthesis	ko00140	12	42	0.208806	0.87483	Mind05G000937,Mind02G003626,Mind04G001869,Mind09G002773,Mind02G003625,Mind09G002777,Mind04G001868,Mind09G002768,Mind10G001295,Mind09G002772,Mind09G002653,Mind02G003627	Link
					15	45	0.0825361	0.425513	Mden09G002811,Mden01G001282,Mden10G002516,Mden01G002106,Mden01G001275,Mden09G000797,Mden10G000947,Mden01G001227,Mden09G002812,Mden04G000828,Mden01G001226,Mden01G002102,Mden01G002107,Mden01G001210,Mden09G002813	Link
			Synthesis and Degradation of Ketone Bodies	ko00072	1	6	0.77947	0.999992	Mind02G003047	Link
		Metabolism of Cofactors and Vitamins	Biotin Metabolism	ko00780	7	22	0.201167	0.87483	Mind03G002323,Mind11G001639,Mind08G001653,Mind08G002790,Mind09G002150,Mind11G001633,Mind06G002794	Link
					7	27	0.447558	1	Mden12G001059,Mden12G001631,Mden09G000488,Mden12G000738,Mden12G001806,Mden12G000113,Mden12G000540	Link
			Folate Biosynthesis	ko00790	5	28	0.779854	0.999992	Mind02G002190,Mind02G002026,Mind07G002194,Mind02G001726,Mind11G000517	Link
					8	38	0.690813	1	Mden12G000868,Mden09G000874,Mden02G002980,Mden03G001587,Mden12G000871,Mden03G001633,Mden12G000869,Mden02G003010	Link
			Lipoic Acid Metabolism	ko00785	3	10	0.391304	0.999992	Mind08G000144,Mind06G001429,Mind07G002220	Link
			Nicotinate and Nicotinamide Metabolism	ko00760	8	27	0.238493	0.921192	Mind03G003045,Mind07G001184,Mind526G000001,Mind03G003047,Mind03G003048,Mind07G001192,Mind01G003533,Mind01G001291	Link
					3	35	0.993933	1	Mden13G000216,Mden12G000212,Mden12G001007	Link
			One Carbon Pool by Folate	ko00670	9	34	0.338936	0.999992	Mind08G002421,Mind03G001692,Mind02G001636,Mind02G002096,Mind08G001241,Mind03G001713,Mind02G001726,Mind03G001714,Mind08G001239	Link
					8	45	0.85643	1	Mden09G000874,Mden08G000484,Mden03G001587,Mden03G001633,Mden13G000327,Mden12G000600,Mden04G001537,Mden04G000560	Link
			Pantothenate and CoA Biosynthesis	ko00770	8	35	0.53244	0.999992	Mind02G000488,Mind01G000612,Mind06G000435,Mind02G000434,Mind24G000005,Mind01G000613,Mind24G000004,Mind108G000001	Link
					6	50	0.98619	1	Mden08G000060,Mden72G000003,Mden220G000002,Mden183G000003,Mden10G002152,Mden03G002264	Link
			Porphyrin and chlorophyll Metabolism	ko00860	12	55	0.584621	0.999992	Mind11G000758,Mind01G002607,Mind01G004043,Mind02G002851,Mind02G002185,Mind06G001128,Mind06G001131,Mind06G001110,Mind06G001139,Mind01G004045,Mind06G001129,Mind05G002782	Link
					4	62	0.999914	1	Mden10G002320,Mden12G000372,Mden10G002314,Mden12G000931	Link
			Retinol Metabolism	ko00830	3	29	0.971482	0.999992	Mind09G002773,Mind09G002653,Mind09G002777	Link
					10	37	0.356545	1	Mden12G000162,Mden10G002516,Mden12G000182,Mden12G001057,Mden12G000061,Mden12G000603,Mden12G000482,Mden12G001100,Mden12G001058,Mden12G001777	Link
			Riboflavin Metabolism	ko00740	9	23	0.0511794	0.329385	Mind01G001064,Mind02G001174,Mind11G001099,Mind01G003145,Mind01G001020,Mind01G001399,Mind04G001830,Mind08G002334,Mind01G003123	Link
					9	28	0.186776	0.690814	Mden12G000717,Mden03G003618,Mden13G000213,Mden03G003619,Mden03G003620,Mden03G003617,Mden03G003615,Mden01G002060,Mden02G000140	Link
			Thiamine Metabolism	ko00730	6	31	0.718694	0.999992	Mind02G001090,Mind04G002030,Mind10G001300,Mind08G002674,Mind07G000962,Mind03G000963	Link
					7	35	0.740616	1	Mden07G001442,Mden07G001454,Mden10G001661,Mden02G000893,Mden13G000337,Mden10G001636,Mden12G000191	Link
			Ubiquinone and Other Terpenoid-Quinone Biosynthesis	ko00130	29	72	0.000436836	0.00609143	Mind05G001513,Mind10G000963,Mind07G001797,Mind10G000650,Mind03G002062,Mind01G002426,Mind07G001037,Mind07G001034,Mind07G000934,Mind10G000651,Mind10G002117,Mind10G000645,Mind01G002428,Mind01G003168,Mind05G001511,Mind05G001678,Mind04G001068,Mind10G000644,Mind07G001038,Mind10G002114,Mind10G000648,Mind11G001146,Mind01G002441,Mind10G000964,Mind07G001291,Mind07G001036,Mind10G000646,Mind01G000217,Mind06G…	Link
					30	82	0.00463757	0.0481593	Mden06G001616,Mden12G000634,Mden14G000005,Mden02G002318,Mden01G001293,Mden12G000633,Mden12G000092,Mden01G001311,Mden12G000235,Mden12G000151,Mden04G001506,Mden12G001204,Mden07G002678,Mden05G001770,Mden01G001292,Mden08G000238,Mden10G001822,Mden12G000308,Mden09G000922,Mden13G000254,Mden10G002622,Mden12G000236,Mden12G000309,Mden07G002614,Mden07G000175,Mden10G001566,Mden13G000071,Mden02G002532,Mden14G…	Link
			Vitamin B6 Metabolism	ko00750	3	22	0.89728	0.999992	Mind05G002126,Mind05G000583,Mind05G000605	Link
					3	28	0.973925	1	Mden04G001522,Mden05G001854,Mden07G002382	Link
		Metabolism of Other Amino Acids	Beta-Alanine Metabolism	ko00410	4	53	0.998937	0.999992	Mind01G003292,Mind01G003289,Mind03G002394,Mind09G002750	Link
					25	86	0.12939	0.582255	Mden12G000208,Mden240G000001,Mden08G001432,Mden12G000183,Mden12G000184,Mden12G000078,Mden10G000490,Mden261G000002,Mden10G000496,Mden12G001590,Mden10G000495,Mden08G003550,Mden12G000961,Mden12G001026,Mden12G001659,Mden12G000121,Mden12G001724,Mden12G000077,Mden12G001646,Mden12G001808,Mden10G000491,Mden12G000944,Mden261G000003,Mden240G000002,Mden12G001613	Link
			Cyanoamino Acid Metabolism	ko00460	7	46	0.913364	0.999992	Mind08G002421,Mind01G001940,Mind01G001906,Mind02G002096,Mind10G001969,Mind03G001124,Mind01G002255	Link
					16	56	0.217076	0.732633	Mden06G000897,Mden03G003660,Mden01G002025,Mden06G000862,Mden13G000224,Mden02G001218,Mden03G003659,Mden07G002648,Mden12G001669,Mden07G002570,Mden12G000140,Mden03G003658,Mden12G001413,Mden06G000895,Mden03G003661,Mden06G000157	Link
			Glutathione Metabolism	ko00480	28	114	0.310663	0.999992	Mind07G002716,Mind09G002763,Mind06G001501,Mind09G000180,Mind10G000957,Mind02G003234,Mind09G000176,Mind09G002766,Mind09G002764,Mind06G000940,Mind11G001562,Mind09G001600,Mind03G002785,Mind01G003043,Mind02G003890,Mind07G002719,Mind10G000945,Mind05G000850,Mind02G001179,Mind10G000949,Mind06G001502,Mind10G000951,Mind11G001561,Mind03G002784,Mind44G000004,Mind07G002724,Mind01G003042,Mind02G003231	Link
					58	151	2.19599e-05	0.000456091	Mden06G000271,Mden01G003141,Mden03G000819,Mden06G002293,Mden08G002730,Mden04G002751,Mden03G000822,Mden06G000268,Mden03G000884,Mden03G000886,Mden06G000263,Mden04G001204,Mden06G000258,Mden04G002746,Mden06G000259,Mden01G003131,Mden03G000888,Mden01G003145,Mden01G003114,Mden01G001590,Mden01G003134,Mden03G000815,Mden11G002063,Mden01G002856,Mden06G000267,Mden03G000816,Mden03G000820,Mden06G002291,Mden06G…	Link
			Selenocompound Metabolism	ko00450	6	30	0.733543	1	Mden11G001535,Mden04G000741,Mden09G001193,Mden10G001111,Mden13G000028,Mden12G001508	Link
			Taurine and Hypotaurine Metabolism	ko00430	2	10	0.688838	0.999992	Mind142G000004,Mind09G002916	Link
					1	17	0.989104	1	Mden08G001432	Link
		Metabolism of Terpenoids and Polyketides	Biosynthesis of Ansamycins	ko01051	1	4	0.654519	1	Mden06G003458	Link
			Brassinosteroid Biosynthesis	ko00905	3	18	0.799307	0.999992	Mind05G000402,Mind11G000833,Mind05G000409	Link
					2	20	0.96519	1	Mden04G001989,Mden04G001908	Link
			Carotenoid Biosynthesis	ko00906	13	48	0.258277	0.953344	Mind04G000176,Mind01G002315,Mind01G000110,Mind05G003158,Mind10G002641,Mind01G001481,Mind10G002642,Mind05G003159,Mind01G002306,Mind04G000175,Mind01G000107,Mind04G000170,Mind01G000116	Link
					10	58	0.898717	1	Mden10G000102,Mden10G000112,Mden10G000105,Mden12G000741,Mden10G000109,Mden10G000111,Mden10G000412,Mden10G000108,Mden10G000106,Mden12G000249	Link
			Diterpenoid Biosynthesis	ko00904	11	38	0.209123	0.87483	Mind04G002630,Mind11G002312,Mind11G002313,Mind11G002309,Mind04G002655,Mind11G002314,Mind02G003063,Mind11G002310,Mind04G002654,Mind04G002653,Mind02G003169	Link
					30	52	1.02072e-07	2.29661e-06	Mden89G000002,Mden15G000017,Mden10G000820,Mden01G003280,Mden03G002934,Mden02G003025,Mden02G003026,Mden02G002966,Mden15G000014,Mden03G001982,Mden03G001978,Mden03G002926,Mden89G000006,Mden15G000010,Mden02G002965,Mden03G002932,Mden02G002969,Mden03G001109,Mden06G003662,Mden02G002970,Mden06G003664,Mden06G002555,Mden70G000011,Mden10G001728,Mden01G003281,Mden04G000145,Mden01G001312,Mden10G001715,Mden07G…	Link
			Geraniol Degradation	ko00281	2	7	0.512615	1	Mden12G000961,Mden12G001646	Link
				ko00981	4	13	0.359894	1	Mden12G000121,Mden12G000077,Mden12G000944,Mden12G000078	Link
			Limonene and Pinene Degradation	ko00903	6	16	0.147986	0.634225	Mden12G000961,Mden12G000121,Mden12G000077,Mden12G000944,Mden12G001646,Mden12G000078	Link
			Monoterpenoid Biosynthesis	ko00902	3	30	0.976457	0.999992	Mind04G002777,Mind04G002783,Mind04G002781	Link
					37	44	2.26518e-17	1.01933e-15	Mden06G003320,Mden01G000032,Mden06G003327,Mden03G001412,Mden09G002204,Mden03G001449,Mden06G003329,Mden01G000031,Mden01G002827,Mden09G000918,Mden04G002727,Mden03G001442,Mden07G001648,Mden06G003311,Mden01G002257,Mden06G001019,Mden02G001536,Mden02G001538,Mden10G001993,Mden01G002295,Mden03G001441,Mden01G000988,Mden06G000998,Mden06G003313,Mden09G002806,Mden06G003324,Mden03G001443,Mden03G001445,Mden01G…	Link
			Sesquiterpenoid and Triterpenoid Biosynthesis	ko00909	45	58	4.51768e-19	1.8899e-17	Mind10G001687,Mind01G000765,Mind01G000707,Mind217G000001,Mind10G001584,Mind09G002041,Mind01G000954,Mind06G002532,Mind11G000761,Mind05G001170,Mind05G001168,Mind01G000946,Mind01G001063,Mind131G000002,Mind01G000594,Mind01G000624,Mind01G000950,Mind05G001164,Mind01G000948,Mind01G000628,Mind01G000754,Mind01G000626,Mind11G002019,Mind10G001697,Mind10G001678,Mind10G001669,Mind10G001679,Mind10G001676,Mind1…	Link
					11	67	0.936304	1	Mden08G001994,Mden10G002885,Mden08G001990,Mden10G002970,Mden01G001280,Mden11G002024,Mden08G001988,Mden01G001291,Mden10G002884,Mden05G002862,Mden03G000190	Link
			Terpenoid Backbone Biosynthesis	ko00900	14	68	0.676666	0.999992	Mind07G001342,Mind02G003047,Mind05G002069,Mind07G001347,Mind10G001300,Mind01G001385,Mind07G001338,Mind07G001339,Mind07G001349,Mind02G001090,Mind07G001351,Mind01G001391,Mind07G001340,Mind07G001343	Link
					17	78	0.668737	1	Mden01G001279,Mden01G001549,Mden08G003263,Mden10G001437,Mden10G001436,Mden08G001224,Mden02G000330,Mden420G000001,Mden01G001289,Mden01G001298,Mden01G001548,Mden01G001551,Mden07G002799,Mden07G002903,Mden02G002572,Mden08G003260,Mden15G000008	Link
			Zeatin Biosynthesis	ko00908	1	17	0.986232	0.999992	Mind10G002646	Link
					4	21	0.757343	1	Mden10G002326,Mden10G002307,Mden05G001295,Mden05G001302	Link
		Nucleotide Metabolism	Purine Metabolism	ko00230	36	201	0.946162	0.999992	Mind07G000475,Mind01G001380,Mind05G002893,Mind01G001351,Mind06G003494,Mind04G002598,Mind03G002305,Mind05G002011,Mind05G000684,Mind02G001179,Mind01G000492,Mind11G000059,Mind81G000001,Mind03G000215,Mind05G002880,Mind01G001371,Mind05G002874,Mind05G002974,Mind01G000565,Mind01G001355,Mind09G001725,Mind03G000247,Mind10G002731,Mind169G000002,Mind05G002883,Mind07G002614,Mind09G001600,Mind01G001394,Mind05…	Link
					51	246	0.85313	1	Mden18G000073,Mden08G001615,Mden12G000006,Mden08G001455,Mden20G000023,Mden18G000003,Mden02G002063,Mden18G000028,Mden12G000730,Mden08G002344,Mden05G000403,Mden02G002136,Mden18G000071,Mden12G000104,Mden18G000070,Mden31G000010,Mden13G000412,Mden03G001104,Mden03G002478,Mden11G001583,Mden17G000092,Mden07G002680,Mden12G000175,Mden04G000492,Mden08G002260,Mden07G002619,Mden12G001798,Mden18G000065,Mden11G…	Link
			Pyrimidine Metabolism	ko00240	18	144	0.999088	0.999992	Mind05G002880,Mind03G000215,Mind02G001008,Mind05G002874,Mind11G000778,Mind05G002893,Mind03G000247,Mind10G002731,Mind02G001726,Mind11G000779,Mind05G002883,Mind09G001600,Mind03G000956,Mind04G000984,Mind02G001179,Mind05G002890,Mind04G002588,Mind02G000825	Link
					44	190	0.551066	1	Mden18G000073,Mden09G000874,Mden08G001615,Mden08G001455,Mden20G000023,Mden18G000003,Mden02G002063,Mden18G000028,Mden13G000271,Mden03G001633,Mden05G000403,Mden02G002136,Mden18G000071,Mden310G000002,Mden18G000070,Mden31G000010,Mden03G001104,Mden03G002478,Mden17G000092,Mden43G000003,Mden12G001798,Mden18G000065,Mden09G000321,Mden18G000021,Mden12G001799,Mden13G000413,Mden08G001616,Mden20G000022,Mden03…	Link
		Overview	2-Oxocarboxylic Acid Metabolism	ko01210	18	79	0.499904	0.999992	Mind02G001437,Mind10G000925,Mind06G001853,Mind07G000992,Mind02G000858,Mind03G001778,Mind01G000613,Mind24G000005,Mind108G000001,Mind03G002952,Mind170G000003,Mind01G001597,Mind01G000612,Mind03G002356,Mind11G000601,Mind24G000004,Mind05G002509,Mind01G003931	Link
					33	109	0.0570193	0.334679	Mden07G001882,Mden220G000002,Mden06G000897,Mden08G001524,Mden10G000875,Mden13G000065,Mden06G000862,Mden07G002648,Mden03G002264,Mden10G002094,Mden12G000771,Mden10G000871,Mden01G002004,Mden13G000242,Mden01G001970,Mden13G000158,Mden183G000003,Mden12G000018,Mden08G001514,Mden12G000022,Mden72G000003,Mden10G002152,Mden07G001886,Mden02G001667,Mden10G000864,Mden12G001593,Mden02G001218,Mden07G002570,Mden1…	Link
			Biosynthesis of Amino Acids	ko01230	66	285	0.380144	0.999992	Mind02G001437,Mind06G001853,Mind02G002096,Mind09G001753,Mind06G001584,Mind170G000003,Mind01G003395,Mind04G002925,Mind10G002114,Mind131G000001,Mind08G002235,Mind01G000492,Mind02G000518,Mind05G002685,Mind08G002232,Mind07G001036,Mind10G002689,Mind01G000217,Mind08G002609,Mind08G002421,Mind06G001755,Mind10G000925,Mind07G000992,Mind02G000858,Mind05G002353,Mind09G003227,Mind09G001725,Mind01G003394,Mind0…	Link
					48	342	0.999995	1	Mden07G001882,Mden220G000002,Mden01G002619,Mden08G001524,Mden10G000875,Mden13G000065,Mden04G001520,Mden10G002094,Mden03G002264,Mden12G000771,Mden01G002004,Mden10G000871,Mden13G000242,Mden01G001970,Mden13G000158,Mden12G000018,Mden183G000003,Mden01G003067,Mden02G001770,Mden10G002697,Mden11G001035,Mden08G001514,Mden12G000022,Mden72G000003,Mden06G003458,Mden10G002152,Mden01G002543,Mden07G001886,Mden1…	Link
			Carbon Metabolism	ko01200	63	324	0.905683	0.999992	Mind10G001969,Mind02G002096,Mind07G001403,Mind09G002427,Mind05G000360,Mind07G001795,Mind06G003494,Mind05G000370,Mind04G000237,Mind170G000003,Mind01G003395,Mind10G002691,Mind03G000800,Mind04G000040,Mind10G001087,Mind08G002235,Mind01G000492,Mind01G002545,Mind02G000518,Mind05G002685,Mind08G002232,Mind11G001647,Mind04G000177,Mind08G002785,Mind10G002689,Mind06G002764,Mind07G001423,Mind08G002421,Mind08…	Link
					91	412	0.745075	1	Mden06G001812,Mden13G000018,Mden07G001643,Mden13G000320,Mden05G002226,Mden12G001436,Mden05G002470,Mden12G001590,Mden12G000359,Mden04G001204,Mden04G001520,Mden08G003550,Mden13G000072,Mden09G001366,Mden12G001344,Mden13G000106,Mden10G002697,Mden02G000855,Mden20G000031,Mden06G003458,Mden12G001347,Mden20G000039,Mden07G002289,Mden05G001685,Mden18G000057,Mden176G000001,Mden13G000073,Mden02G001667,Mden02…	Link
			Degradation of Aromatic Compounds	ko01220	7	33	0.678843	1	Mden12G001141,Mden12G000242,Mden12G000162,Mden12G001057,Mden12G001058,Mden13G000377,Mden12G001558	Link
			Fatty Acid Metabolism	ko01212	19	87	0.580349	0.999992	Mind02G003626,Mind08G000876,Mind02G000294,Mind09G002427,Mind02G000297,Mind02G000298,Mind08G000851,Mind06G002794,Mind08G002790,Mind02G003625,Mind08G001909,Mind11G000558,Mind08G001923,Mind03G002323,Mind08G001653,Mind09G001659,Mind09G002150,Mind02G003627,Mind07G002050	Link
					27	111	0.438383	1	Mden12G001059,Mden01G001301,Mden12G000691,Mden12G000738,Mden67G000002,Mden01G001906,Mden12G001590,Mden18G000056,Mden12G000540,Mden01G001907,Mden06G000006,Mden09G002128,Mden12G000961,Mden105G000004,Mden01G001304,Mden31G000014,Mden20G000015,Mden12G001631,Mden118G000004,Mden12G001646,Mden12G001663,Mden239G000006,Mden09G000488,Mden12G001808,Mden12G000113,Mden12G001806,Mden12G001613	Link
		Xenobiotics Biodegradation and Metabolism	Aminobenzoate Degradation	ko00627	7	16	0.0457	0.307864	Mind05G001846,Mind05G001834,Mind05G001836,Mind05G001841,Mind05G001847,Mind05G001839,Mind05G001838	Link
					15	41	0.0386514	0.260897	Mden12G000140,Mden82G000003,Mden12G000961,Mden13G000425,Mden12G000964,Mden12G000737,Mden12G000240,Mden12G001782,Mden12G000079,Mden06G000666,Mden12G001646,Mden12G001006,Mden12G000481,Mden12G001808,Mden12G001192	Link
			Benzoate Degradation	ko00362	6	11	0.0197212	0.154689	Mind01G002880,Mind03G000202,Mind09G000895,Mind01G002881,Mind09G000883,Mind01G001310	Link
					2	13	0.843379	1	Mden12G000961,Mden12G001646	Link
			Caprolactam Degradation	ko00930	3	16	0.75811	1	Mden12G000961,Mden12G001808,Mden12G001646	Link
			Chloroalkane and Chloroalkene Degradation	ko00625	2	19	0.946359	0.999992	Mind04G002638,Mind04G002615	Link
					7	27	0.447558	1	Mden12G000162,Mden12G001057,Mden12G000121,Mden12G001058,Mden12G000077,Mden12G000944,Mden12G000078	Link
			Chlorocyclohexane and Chlorobenzene Degradation	ko00361	2	8	0.590027	1	Mden11G001936,Mden11G001924	Link
			Dioxin degradation	ko00621	4	7	0.0561292	0.334679	Mden12G001141,Mden12G000242,Mden13G000377,Mden12G001558	Link
			Drug Metabolism - Cytochrome P450	ko00982	24	83	0.0945574	0.517392	Mind07G002716,Mind09G002763,Mind06G001501,Mind09G002777,Mind10G000957,Mind02G003234,Mind09G002766,Mind09G002764,Mind06G000940,Mind03G002785,Mind01G003043,Mind09G002773,Mind07G002719,Mind10G000945,Mind05G000850,Mind10G000949,Mind06G001502,Mind10G000951,Mind09G002653,Mind03G002784,Mind44G000004,Mind07G002724,Mind01G003042,Mind02G003231	Link
					61	116	7.19705e-12	2.429e-10	Mden06G000271,Mden01G003141,Mden03G000819,Mden06G002293,Mden12G000183,Mden08G002730,Mden04G002751,Mden03G000822,Mden06G000268,Mden03G000884,Mden03G000886,Mden06G000263,Mden06G000258,Mden04G002746,Mden06G000259,Mden01G003131,Mden03G000888,Mden01G003145,Mden12G001057,Mden01G003114,Mden01G001590,Mden01G003134,Mden03G000815,Mden02G002738,Mden02G002745,Mden06G000267,Mden03G000816,Mden03G000820,Mden06G…	Link
			Drug Metabolism - Other Enzymes	ko00983	3	26	0.949912	0.999992	Mind03G000956,Mind04G002588,Mind02G000825	Link
					6	26	0.587893	1	Mden11G001583,Mden43G000003,Mden11G001621,Mden09G000321,Mden04G000492,Mden09G000659	Link
			Fluorobenzoate Degradation	ko00364	2	8	0.590027	1	Mden11G001936,Mden11G001924	Link
			Metabolism of Xenobiotics by Cytochrome P450	ko00980	24	76	0.0382416	0.282313	Mind07G002716,Mind09G002763,Mind06G001501,Mind09G002777,Mind10G000957,Mind02G003234,Mind09G002766,Mind09G002764,Mind06G000940,Mind03G002785,Mind01G003043,Mind09G002773,Mind07G002719,Mind10G000945,Mind05G000850,Mind10G000949,Mind06G001502,Mind10G000951,Mind09G002653,Mind03G002784,Mind44G000004,Mind07G002724,Mind01G003042,Mind02G003231	Link
					59	109	3.19147e-12	1.23099e-10	Mden06G000271,Mden01G003141,Mden03G000819,Mden06G002293,Mden12G000183,Mden08G002730,Mden04G002751,Mden03G000822,Mden06G000268,Mden03G000884,Mden03G000886,Mden06G000263,Mden13G000116,Mden06G000258,Mden04G002746,Mden01G003131,Mden06G000259,Mden03G000888,Mden01G003145,Mden12G001057,Mden01G003114,Mden01G001590,Mden01G003134,Mden12G000432,Mden03G000815,Mden06G000267,Mden03G000816,Mden03G000820,Mden06G…	Link
			Naphthalene Degradation	ko00626	7	22	0.23797	0.783559	Mden12G001141,Mden12G000242,Mden12G000162,Mden12G001057,Mden12G001058,Mden13G000377,Mden12G001558	Link
			Polycyclic Aromatic Hydrocarbon Degradation	ko00624	4	7	0.0561292	0.334679	Mden12G001141,Mden12G000242,Mden13G000377,Mden12G001558	Link
			Styrene Degradation	ko00643	9	17	0.00554066	0.0604654	Mind07G002919,Mind05G001834,Mind05G001847,Mind05G001838,Mind05G001846,Mind05G001836,Mind05G001841,Mind05G001839,Mind07G002915	Link
					16	40	0.0137474	0.112479	Mden82G000003,Mden12G000737,Mden12G001782,Mden12G001006,Mden428G000001,Mden12G001192,Mden13G000263,Mden12G000140,Mden12G000240,Mden12G000964,Mden13G000264,Mden12G000079,Mden06G000666,Mden03G001512,Mden12G000295,Mden126G000003	Link
			Toluene Degradation	ko00623	2	9	0.657858	1	Mden11G001936,Mden11G001924	Link
	Organismal Systems	Aging	Longevity Regulating Pathway - Mammal	ko04211	19	77	0.347014	0.999992	Mind09G002755,Mind07G002714,Mind07G001337,Mind07G001403,Mind04G001019,Mind02G002054,Mind08G001135,Mind11G000578,Mind05G003196,Mind07G002704,Mind04G000237,Mind08G001605,Mind07G002705,Mind09G001042,Mind02G000631,Mind07G000294,Mind08G001616,Mind01G000445,Mind07G001423	Link
					21	87	0.470616	1	Mden06G001812,Mden13G000018,Mden02G002473,Mden07G002436,Mden06G001865,Mden12G001436,Mden119G000001,Mden01G002908,Mden03G002019,Mden03G002882,Mden35G000002,Mden04G000477,Mden127G000001,Mden01G000340,Mden01G000339,Mden12G001048,Mden12G000100,Mden129G000001,Mden08G002491,Mden01G001085,Mden02G001562	Link
			Longevity Regulating Pathway - Multiple Species	ko04213	18	70	0.284643	0.999992	Mind07G001403,Mind01G002138,Mind02G002054,Mind08G001135,Mind03G000652,Mind05G001800,Mind04G000237,Mind11G000810,Mind09G001042,Mind01G003169,Mind11G000812,Mind05G003429,Mind11G000804,Mind05G003426,Mind05G003442,Mind06G002384,Mind07G001423,Mind09G000543	Link
					33	89	0.00240175	0.029476	Mden08G002006,Mden06G001812,Mden13G000018,Mden03G004018,Mden12G001436,Mden01G001182,Mden03G003763,Mden03G002019,Mden03G001245,Mden01G001259,Mden03G003271,Mden03G003935,Mden01G000340,Mden16G000003,Mden12G000100,Mden55G000002,Mden03G003946,Mden03G001244,Mden07G001600,Mden16G000004,Mden01G001085,Mden07G002436,Mden02G002473,Mden01G002908,Mden04G000477,Mden06G000162,Mden12G001048,Mden01G000339,Mden03G…	Link
			Longevity Regulating Pathway - Worm	ko04212	20	74	0.196414	0.87483	Mind02G002861,Mind07G001403,Mind10G000080,Mind01G001949,Mind02G002054,Mind08G001135,Mind03G000762,Mind02G002699,Mind10G000074,Mind10G000188,Mind04G000237,Mind09G000461,Mind09G001042,Mind04G001381,Mind01G001952,Mind10G001878,Mind02G002480,Mind01G001922,Mind07G001423,Mind10G000148	Link
					19	80	0.508048	1	Mden06G001812,Mden02G001569,Mden13G000018,Mden07G002436,Mden03G003738,Mden02G001584,Mden08G001413,Mden12G001436,Mden08G001460,Mden03G003737,Mden08G001348,Mden01G000340,Mden01G000339,Mden12G001048,Mden03G003739,Mden12G000100,Mden02G001594,Mden08G001342,Mden02G001589	Link
		Circulatory System	Adrenergic Signaling in Cardiomyocytes	ko04261	8	52	0.918706	0.999992	Mind09G002755,Mind183G000001,Mind02G000631,Mind11G000578,Mind05G003196,Mind08G002134,Mind05G003204,Mind07G000672	Link
					11	64	0.90929	1	Mden12G001445,Mden12G001763,Mden13G000175,Mden03G002842,Mden12G001672,Mden13G000174,Mden12G001673,Mden12G000806,Mden12G001535,Mden03G002882,Mden12G000805	Link
			Cardiac Muscle Contraction	ko04260	3	11	0.457562	0.999992	Mind11G000635,Mind02G001572,Mind02G001571	Link
					12	24	0.00393006	0.0424447	Mden17G000077,Mden12G001763,Mden13G000175,Mden07G002028,Mden10G000006,Mden13G000174,Mden17G000102,Mden60G000013,Mden60G000008,Mden17G000083,Mden17G000069,Mden11G002345	Link
			Vascular Smooth Muscle Contraction	ko04270	3	23	0.913819	0.999992	Mind183G000001,Mind05G003204,Mind07G000672	Link
					1	25	0.998704	1	Mden12G001535	Link
		Development	Axon Guidance	ko04360	7	39	0.797105	0.999992	Mind68G000001,Mind03G003015,Mind08G001306,Mind183G000001,Mind06G002811,Mind03G003016,Mind07G000672	Link
					12	50	0.510147	1	Mden12G001445,Mden12G001672,Mden03G001895,Mden12G000806,Mden12G001673,Mden13G000055,Mden13G000312,Mden03G001916,Mden12G000805,Mden13G000054,Mden12G001033,Mden12G001396	Link
			Dorso-Ventral Axis Formation	ko04320	2	8	0.561284	0.999992	Mind183G000001,Mind07G000672	Link
			Osteoclast Differentiation	ko04380	9	31	0.238556	0.921192	Mind03G003015,Mind06G002811,Mind03G003016,Mind183G000001,Mind68G000001,Mind01G001399,Mind04G001830,Mind08G002334,Mind07G000672	Link
					8	36	0.626464	1	Mden12G001713,Mden12G001176,Mden13G000421,Mden13G000055,Mden13G000312,Mden13G000054,Mden12G001396,Mden12G001033	Link
		Digestive System	Bile Secretion	ko04976	25	62	0.00103852	0.0137194	Mind10G000047,Mind10G000044,Mind07G002933,Mind10G000046,Mind06G000694,Mind10G000045,Mind01G000141,Mind04G002264,Mind06G002315,Mind10G002104,Mind01G000743,Mind03G002923,Mind08G000333,Mind03G002932,Mind08G001687,Mind03G002926,Mind08G000334,Mind10G000012,Mind05G000161,Mind06G003409,Mind06G000693,Mind10G000011,Mind03G002925,Mind06G000696,Mind03G002924	Link
					19	66	0.181435	0.690814	Mden10G001269,Mden10G001549,Mden08G000550,Mden12G001763,Mden10G001736,Mden13G000174,Mden03G001797,Mden01G003897,Mden10G001738,Mden10G001709,Mden06G001380,Mden13G000175,Mden01G004072,Mden03G001796,Mden05G000705,Mden10G001708,Mden10G001737,Mden10G001528,Mden04G001642	Link
			Carbohydrate Digestion and Absorption	ko04973	9	24	0.0851027	0.425513	Mden176G000001,Mden01G002042,Mden13G000320,Mden12G001763,Mden13G000175,Mden02G000855,Mden13G000174,Mden12G000223,Mden176G000002	Link
			Fat Digestion and Absorption	ko04975	1	6	0.796961	1	Mden12G000061	Link
			Gastric Acid Secretion	ko04971	9	19	0.0185009	0.135006	Mden12G001445,Mden12G001763,Mden13G000175,Mden12G001672,Mden13G000174,Mden12G000806,Mden12G001673,Mden12G001535,Mden12G000805	Link
			Mineral Absorption	ko04978	25	41	1.02824e-07	2.58089e-06	Mind11G001530,Mind03G002494,Mind10G001294,Mind03G000497,Mind11G001531,Mind03G001887,Mind08G002527,Mind10G002432,Mind03G001551,Mind06G001222,Mind09G000846,Mind03G000147,Mind08G000541,Mind05G002570,Mind03G001480,Mind06G003451,Mind03G002303,Mind01G003895,Mind01G003953,Mind06G002033,Mind06G003001,Mind05G000096,Mind07G002950,Mind03G001883,Mind02G002980	Link
					7	27	0.447558	1	Mden12G001259,Mden13G000362,Mden02G001173,Mden12G001258,Mden12G001763,Mden13G000175,Mden13G000174	Link
			Pancreatic Secretion	ko04972	5	32	0.897701	1	Mden12G001763,Mden13G000175,Mden13G000312,Mden13G000174,Mden12G001396	Link
			Protein Digestion and Absorption	ko04974	4	20	0.681541	0.999992	Mind05G003472,Mind05G003471,Mind05G003470,Mind02G000962	Link
					8	25	0.210345	0.728118	Mden03G003912,Mden09G001353,Mden12G001763,Mden13G000175,Mden02G000869,Mden03G003911,Mden13G000174,Mden09G001361	Link
			Salivary Secretion	ko04970	4	16	0.533097	1	Mden12G001535,Mden12G001763,Mden13G000175,Mden13G000174	Link
			Vitamin Digestion and Absorption	ko04977	2	9	0.657858	1	Mden12G000558,Mden12G000559	Link
		Endocrine System	Adipocytokine Signaling Pathway	ko04920	2	37	0.998973	0.999992	Mind09G001659,Mind07G002050	Link
					6	46	0.973012	1	Mden08G002491,Mden01G001085,Mden01G002908,Mden02G002473,Mden03G002019,Mden04G000477	Link
			Aldosterone Synthesis and Secretion	ko04925	4	12	0.268702	0.971483	Mind11G000578,Mind05G003196,Mind09G002755,Mind02G000631	Link
					2	15	0.896672	1	Mden12G001535,Mden03G002882	Link
			Estrogen Signaling Pathway	ko04915	19	50	0.00849169	0.0789413	Mind09G002755,Mind11G000152,Mind183G000001,Mind01G002138,Mind11G000578,Mind05G003196,Mind03G000652,Mind03G002898,Mind11G000810,Mind02G000631,Mind01G003169,Mind11G000812,Mind01G002442,Mind11G000804,Mind06G002384,Mind01G002427,Mind03G002855,Mind07G000672,Mind09G000543	Link
					21	51	0.0034381	0.0403604	Mden08G002006,Mden04G002230,Mden12G001672,Mden06G001268,Mden12G001673,Mden12G001535,Mden01G001182,Mden473G000002,Mden03G002882,Mden12G000805,Mden03G001245,Mden01G001259,Mden03G003271,Mden09G001356,Mden09G001363,Mden12G001445,Mden03G001244,Mden12G000806,Mden04G000601,Mden07G001600,Mden09G000444	Link
			Glucagon Signaling Pathway	ko04922	16	80	0.72846	0.999992	Mind09G002755,Mind11G000578,Mind01G000565,Mind05G003196,Mind09G001422,Mind09G001725,Mind06G003494,Mind10G000188,Mind169G000002,Mind03G003015,Mind03G003016,Mind06G002811,Mind02G000631,Mind68G000001,Mind01G000492,Mind10G000148	Link
					13	92	0.990031	1	Mden02G002473,Mden12G000729,Mden08G002491,Mden12G001535,Mden01G001085,Mden13G000055,Mden01G002908,Mden03G002019,Mden03G002882,Mden13G000054,Mden06G002413,Mden04G000477,Mden12G001033	Link
			GnRH Signaling Pathway	ko04912	10	39	0.364671	0.999992	Mind03G000232,Mind03G000224,Mind215G000001,Mind03G000223,Mind03G000227,Mind215G000002,Mind183G000001,Mind03G000228,Mind03G000231,Mind07G000672	Link
					7	42	0.889676	1	Mden09G000583,Mden03G001141,Mden01G002199,Mden12G001535,Mden12G001755,Mden12G001723,Mden13G000354	Link
			Insulin Secretion	ko04911	4	9	0.118465	0.594692	Mind11G000578,Mind05G003196,Mind09G002755,Mind02G000631	Link
					4	13	0.359894	1	Mden03G002882,Mden12G001763,Mden13G000175,Mden13G000174	Link
			Insulin Signaling Pathway	ko04910	15	94	0.949893	0.999992	Mind01G001032,Mind183G000001,Mind08G001306,Mind09G001042,Mind02G002792,Mind02G002054,Mind08G001135,Mind01G001075,Mind05G002573,Mind02G001266,Mind05G003204,Mind01G003104,Mind07G000672,Mind11G001799,Mind10G001626	Link
					16	107	0.988273	1	Mden176G000001,Mden02G002473,Mden13G000320,Mden11G001807,Mden11G001465,Mden12G000223,Mden12G001535,Mden01G002908,Mden176G000002,Mden03G002019,Mden06G002413,Mden04G000477,Mden11G001801,Mden02G000855,Mden08G002491,Mden01G001085	Link
			Melanogenesis	ko04916	3	18	0.799307	0.999992	Mind183G000001,Mind08G001306,Mind07G000672	Link
					6	24	0.501578	1	Mden12G001445,Mden12G001673,Mden12G000806,Mden12G001535,Mden12G000805,Mden12G001672	Link
			Ovarian Steroidogenesis	ko04913	6	26	0.536712	0.999992	Mind10G001295,Mind05G000937,Mind04G001869,Mind09G002772,Mind04G001868,Mind09G002768	Link
					14	33	0.01162	0.0980438	Mden09G002811,Mden01G001282,Mden01G002106,Mden01G001275,Mden09G000797,Mden10G000947,Mden01G001227,Mden09G002812,Mden04G000828,Mden01G001226,Mden01G002102,Mden01G002107,Mden01G001210,Mden09G002813	Link
			Oxytocin Signaling Pathway	ko04921	8	59	0.9678	0.999992	Mind01G000944,Mind03G003015,Mind06G002811,Mind03G003016,Mind183G000001,Mind68G000001,Mind05G003204,Mind07G000672	Link
					17	76	0.622851	1	Mden06G001473,Mden02G002473,Mden12G001672,Mden12G001673,Mden12G001535,Mden13G000055,Mden01G002908,Mden03G002019,Mden12G000805,Mden13G000054,Mden04G000477,Mden12G001033,Mden12G001445,Mden08G002491,Mden12G000806,Mden01G001085,Mden01G000803	Link
			PPAR Signaling Pathway	ko03320	7	37	0.747776	0.999992	Mind01G002564,Mind09G001659,Mind11G000558,Mind02G000297,Mind02G000298,Mind02G000294,Mind07G002050	Link
					10	42	0.530496	1	Mden09G002128,Mden03G001111,Mden12G000691,Mden07G001519,Mden12G001663,Mden12G001590,Mden01G000233,Mden03G001087,Mden06G000006,Mden12G001613	Link
			Progesterone-Mediated Oocyte Maturation	ko04914	11	50	0.573418	0.999992	Mind04G002706,Mind02G002006,Mind11G000152,Mind03G002898,Mind04G002710,Mind183G000001,Mind01G002442,Mind01G003578,Mind01G002427,Mind03G002855,Mind07G000672	Link
					25	71	0.0156048	0.12392	Mden09G000021,Mden13G000027,Mden01G000524,Mden04G002230,Mden05G001248,Mden09G000017,Mden06G001268,Mden12G001672,Mden05G001233,Mden12G001673,Mden01G000682,Mden12G000805,Mden01G000685,Mden12G001445,Mden05G001231,Mden02G001819,Mden01G000629,Mden04G000496,Mden05G001254,Mden01G000095,Mden12G000806,Mden01G000728,Mden09G000444,Mden01G000630,Mden12G001415	Link
			Prolactin Signaling Pathway	ko04917	9	36	0.409241	0.999992	Mind05G000937,Mind04G001869,Mind08G001306,Mind183G000001,Mind04G001868,Mind09G002768,Mind10G001295,Mind09G002772,Mind07G000672	Link
					14	41	0.0768455	0.42131	Mden09G002811,Mden01G001282,Mden01G002106,Mden01G001275,Mden09G000797,Mden10G000947,Mden01G001227,Mden09G002812,Mden04G000828,Mden01G001226,Mden01G002102,Mden01G002107,Mden01G001210,Mden09G002813	Link
			Regulation of Lipolysis in Adipocyte	ko04923	5	20	0.515684	1	Mden12G001445,Mden12G001673,Mden12G000806,Mden12G000805,Mden12G001672	Link
			Renin Secretion	ko04924	4	16	0.49197	0.999992	Mind68G000001,Mind03G003015,Mind06G002811,Mind03G003016	Link
					9	28	0.186776	0.690814	Mden12G001445,Mden12G001672,Mden12G000806,Mden12G001673,Mden12G001535,Mden13G000055,Mden12G000805,Mden13G000054,Mden12G001033	Link
			Renin-Angiotensin System	ko04614	4	19	0.639181	0.999992	Mind05G003472,Mind05G003471,Mind05G003470,Mind02G000962	Link
					3	20	0.878622	1	Mden03G003912,Mden02G000869,Mden03G003911	Link
			Thyroid Hormone Signaling Pathway	ko04919	3	40	0.996818	0.999992	Mind08G001306,Mind183G000001,Mind07G000672	Link
					9	51	0.872418	1	Mden12G001763,Mden13G000175,Mden03G003768,Mden13G000174,Mden13G000409,Mden03G003767,Mden12G001784,Mden10G001152,Mden03G003763	Link
			Thyroid Hormone Synthesis	ko04918	5	23	0.60524	0.999992	Mind06G002713,Mind11G000578,Mind05G003196,Mind09G002755,Mind02G000631	Link
					17	33	0.000398051	0.00716492	Mden12G001763,Mden13G000174,Mden473G000002,Mden03G002882,Mden11G002444,Mden09G001356,Mden09G001363,Mden06G001003,Mden11G002441,Mden04G003013,Mden08G003312,Mden13G000175,Mden11G002442,Mden12G001392,Mden13G000369,Mden08G003311,Mden11G002443	Link
		Environmental Adaptation	Circadian Entrainment	ko04713	2	15	0.879072	0.999992	Mind183G000001,Mind07G000672	Link
					6	22	0.409618	1	Mden12G001445,Mden12G001673,Mden12G000806,Mden12G001535,Mden12G000805,Mden12G001672	Link
			Circadian Rhythm	ko04710	21	63	0.0455489	0.299957	Mden02G002473,Mden03G000876,Mden03G000825,Mden01G002908,Mden03G002019,Mden03G000878,Mden03G000832,Mden04G000477,Mden03G000830,Mden03G000879,Mden03G000827,Mden01G000500,Mden03G000826,Mden03G000880,Mden08G002491,Mden03G000875,Mden01G001085,Mden03G000831,Mden03G000872,Mden03G000834,Mden01G000497	Link
			Circadian Rhythm - Fly	ko04711	1	5	0.716263	0.999992	Mind08G001306	Link
			Circadian Rhythm - Plant	ko04712	24	59	0.00112248	0.0140871	Mind11G001438,Mind11G001628,Mind11G001635,Mind02G000475,Mind08G001928,Mind05G000662,Mind05G001166,Mind05G001407,Mind11G001624,Mind09G001562,Mind06G000599,Mind06G002606,Mind09G002133,Mind09G003597,Mind08G001920,Mind06G000675,Mind05G000674,Mind04G001459,Mind02G002994,Mind02G002325,Mind06G003316,Mind05G000643,Mind10G001710,Mind02G000421	Link
					9	55	0.921716	1	Mden10G001017,Mden10G001023,Mden05G002902,Mden05G002903,Mden03G001375,Mden05G002901,Mden10G001022,Mden11G001292,Mden07G002216	Link
			Plant-Pathogen Interaction	ko04626	90	278	5.5612e-05	0.000930575	Mind09G002018,Mind01G000607,Mind04G000270,Mind11G000152,Mind04G001523,Mind01G000536,Mind06G000433,Mind229G000001,Mind01G000602,Mind02G002235,Mind24G000008,Mind11G000188,Mind01G001933,Mind11G001653,Mind05G003478,Mind01G000603,Mind24G000007,Mind01G000540,Mind01G002442,Mind01G001274,Mind01G000595,Mind09G000498,Mind229G000002,Mind06G001688,Mind04G001525,Mind01G000534,Mind01G002427,Mind03G002855,Mind0…	Link
					121	298	1.57905e-11	4.26344e-10	Mden08G001523,Mden10G001757,Mden04G002230,Mden08G001540,Mden03G003208,Mden01G003598,Mden01G003361,Mden01G003592,Mden10G001951,Mden03G003939,Mden03G003991,Mden03G001119,Mden10G001985,Mden01G003593,Mden01G000053,Mden03G003937,Mden03G001063,Mden03G001111,Mden10G001959,Mden55G000004,Mden10G002154,Mden03G001113,Mden03G001120,Mden01G001685,Mden10G002163,Mden113G000003,Mden01G003053,Mden03G003938,Mden01…	Link
		Excretory System	Aldosterone-Regulated Sodium Reabsorption	ko04960	2	7	0.484688	0.999992	Mind183G000001,Mind07G000672	Link
					3	10	0.423837	1	Mden12G001763,Mden13G000175,Mden13G000174	Link
			Collecting Duct Acid Secretion	ko04966	3	21	0.877933	0.999992	Mind01G000537,Mind01G001372,Mind01G000593	Link
					3	28	0.973925	1	Mden11G000187,Mden03G002050,Mden03G002065	Link
			Endocrine and Other Factor-Regulated Calcium Reabsorption	ko04961	3	29	0.978717	1	Mden12G001763,Mden13G000175,Mden13G000174	Link
			Proximal Tubule Bicarbonate Reclamation	ko04964	3	10	0.423837	1	Mden12G001763,Mden13G000175,Mden13G000174	Link
			Vasopressin-Regulated Water Reabsorption	ko04962	5	32	0.871001	0.999992	Mind07G001198,Mind07G001190,Mind10G001615,Mind02G003307,Mind05G002064	Link
					5	37	0.953957	1	Mden03G001796,Mden03G001797,Mden03G000890,Mden03G000813,Mden04G001642	Link
		Immune System	Antigen Processing and Presentation	ko04612	18	75	0.402616	0.999992	Mind06G000954,Mind11G000152,Mind01G001533,Mind01G002138,Mind10G001058,Mind07G002746,Mind03G000652,Mind03G002898,Mind11G000810,Mind01G003169,Mind11G000812,Mind01G002442,Mind11G000804,Mind06G002384,Mind09G003527,Mind01G002427,Mind03G002855,Mind09G000543	Link
					22	78	0.186258	0.690814	Mden04G000146,Mden08G002006,Mden04G002230,Mden06G001268,Mden01G001182,Mden01G001259,Mden03G001245,Mden03G000003,Mden10G001759,Mden03G003271,Mden08G001496,Mden89G000003,Mden70G000014,Mden15G000016,Mden12G001392,Mden03G001244,Mden13G000369,Mden07G001600,Mden04G000601,Mden09G000444,Mden10G002356,Mden03G000805	Link
			B Cell Receptor Signaling Pathway	ko04662	7	27	0.395027	0.999992	Mind68G000001,Mind03G003015,Mind08G001306,Mind183G000001,Mind06G002811,Mind03G003016,Mind07G000672	Link
					5	30	0.862077	1	Mden13G000055,Mden13G000312,Mden13G000054,Mden12G001033,Mden12G001396	Link
			Chemokine Signaling Pathway	ko04062	3	19	0.82933	0.999992	Mind08G001306,Mind183G000001,Mind07G000672	Link
					7	25	0.362008	1	Mden12G001445,Mden12G001673,Mden12G000806,Mden13G000312,Mden12G000805,Mden12G001672,Mden12G001396	Link
			Cytosolic DNA-Sensing Pathway	ko04623	5	25	0.683505	0.999992	Mind05G002893,Mind05G002880,Mind05G002890,Mind05G002874,Mind05G002883	Link
					1	30	0.999658	1	Mden12G001717	Link
			Fc Epsilon RI Signaling Pathway	ko04664	2	17	0.91907	0.999992	Mind183G000001,Mind07G000672	Link
					2	19	0.956533	1	Mden13G000312,Mden12G001396	Link
			Fc Gamma R-mediated Phagocytosis	ko04666	13	71	0.827593	0.999992	Mind03G000232,Mind03G000224,Mind215G000001,Mind03G000223,Mind03G000227,Mind215G000002,Mind183G000001,Mind09G001042,Mind02G002054,Mind08G001135,Mind03G000228,Mind03G000231,Mind07G000672	Link
					12	77	0.964716	1	Mden03G001141,Mden01G002199,Mden12G001755,Mden12G001723,Mden13G000354,Mden03G000066,Mden03G001895,Mden09G000583,Mden13G000312,Mden03G000159,Mden03G001916,Mden12G001396	Link
			IL-17 Signaling Pathway	ko04657	8	27	0.238493	0.921192	Mind11G000152,Mind03G002898,Mind08G001306,Mind183G000001,Mind01G002442,Mind01G002427,Mind03G002855,Mind07G000672	Link
					6	22	0.409618	1	Mden09G001363,Mden09G001356,Mden09G000444,Mden473G000002,Mden04G002230,Mden06G001268	Link
			Leukocyte Transendothelial Migration	ko04670	7	20	0.164628	0.656117	Mden12G001445,Mden12G001673,Mden12G000806,Mden13G000312,Mden12G000805,Mden12G001672,Mden12G001396	Link
			Natural Killer Cell Mediated Cytotoxicity	ko04650	6	25	0.49465	0.999992	Mind68G000001,Mind03G003015,Mind06G002811,Mind03G003016,Mind183G000001,Mind07G000672	Link
					5	30	0.862077	1	Mden13G000055,Mden13G000312,Mden13G000054,Mden12G001033,Mden12G001396	Link
			NOD-Like Receptor Signaling Pathway	ko04621	260	651	1.36079e-25	1.13853e-23	Mind02G003820,Mind04G002830,Mind09G000018,Mind03G001699,Mind10G001821,Mind05G001038,Mind05G002407,Mind01G000805,Mind09G000581,Mind11G002143,Mind02G000155,Mind01G003782,Mind05G003304,Mind01G002442,Mind58G000002,Mind10G001241,Mind01G000798,Mind04G002634,Mind01G003116,Mind05G000694,Mind01G003129,Mind06G003030,Mind03G000237,Mind10G001239,Mind05G001294,Mind05G000693,Mind05G000580,Mind04G002838,Mind03G…	Link
					251	630	2.49292e-21	1.34618e-19	Mden02G001941,Mden14G000019,Mden03G000845,Mden01G000571,Mden02G001592,Mden04G002230,Mden02G001570,Mden10G001386,Mden02G001595,Mden03G002645,Mden01G000561,Mden288G000001,Mden04G002011,Mden03G002789,Mden10G000064,Mden11G001314,Mden02G003118,Mden02G001573,Mden09G001262,Mden01G000568,Mden11G001307,Mden01G003985,Mden06G000680,Mden01G004215,Mden05G000200,Mden02G001577,Mden03G001488,Mden11G000920,Mden21…	Link
			Platelet Activation	ko04611	3	17	0.76497	0.999992	Mind183G000001,Mind05G003204,Mind07G000672	Link
					5	23	0.651105	1	Mden12G001445,Mden12G001673,Mden12G000806,Mden12G000805,Mden12G001672	Link
			RIG-I-like Receptor Signaling Pathway	ko04622	1	12	0.951407	0.999992	Mind11G000832	Link
					15	30	0.00129568	0.0184123	Mden12G001348,Mden12G001343,Mden12G001443,Mden12G001344,Mden05G002925,Mden12G000358,Mden09G000278,Mden12G000625,Mden12G001347,Mden12G000359,Mden03G000058,Mden13G000350,Mden04G002110,Mden10G002618,Mden10G002265	Link
			T Cell Receptor Signaling Pathway	ko04660	7	20	0.136556	0.659147	Mind68G000001,Mind03G003015,Mind08G001306,Mind183G000001,Mind06G002811,Mind03G003016,Mind07G000672	Link
					3	23	0.930401	1	Mden13G000055,Mden13G000054,Mden12G001033	Link
			Th1 and Th2 cell Differentiation	ko04658	6	15	0.0948208	0.517392	Mind68G000001,Mind03G003015,Mind183G000001,Mind06G002811,Mind03G003016,Mind07G000672	Link
					3	19	0.854891	1	Mden13G000055,Mden13G000054,Mden12G001033	Link
			Th17 Cell Differentiation	ko04659	11	26	0.017648	0.142892	Mind03G003015,Mind11G000152,Mind03G002898,Mind183G000001,Mind06G002811,Mind03G003016,Mind01G002442,Mind68G000001,Mind01G002427,Mind03G002855,Mind07G000672	Link
					6	28	0.665715	1	Mden09G000444,Mden13G000055,Mden04G002230,Mden13G000054,Mden06G001268,Mden12G001033	Link
			Toll and Imd Signaling Pathway	ko04624	250	615	6.11788e-26	7.67793e-24	Mind02G003820,Mind04G002830,Mind09G000018,Mind01G000861,Mind03G001699,Mind10G001821,Mind04G002363,Mind04G002816,Mind05G001038,Mind05G002407,Mind01G000805,Mind06G001881,Mind09G000581,Mind09G000574,Mind10G001774,Mind11G002143,Mind10G000749,Mind04G002358,Mind02G000155,Mind06G002013,Mind10G001284,Mind06G003333,Mind01G003782,Mind05G003304,Mind05G003265,Mind233G000002,Mind10G001241,Mind01G000798,Mind04…	Link
					249	598	2.57049e-24	2.31344e-22	Mden02G001941,Mden14G000019,Mden03G000845,Mden01G000571,Mden02G001592,Mden02G001570,Mden10G001386,Mden02G001595,Mden03G002645,Mden01G000561,Mden288G000001,Mden04G002011,Mden03G002789,Mden10G000064,Mden11G001314,Mden02G003118,Mden02G001573,Mden09G001262,Mden01G000568,Mden11G001307,Mden01G003985,Mden06G000680,Mden01G004215,Mden05G000200,Mden02G001577,Mden03G001488,Mden11G000920,Mden21G000004,Mden08…	Link
			Toll-Like Receptor Signaling Pathway	ko04620	248	616	5.14855e-25	3.23071e-23	Mind02G003820,Mind04G002830,Mind09G000018,Mind01G000861,Mind03G001699,Mind10G001821,Mind04G002363,Mind04G002816,Mind05G001038,Mind05G002407,Mind01G000805,Mind06G001881,Mind09G000581,Mind09G000574,Mind10G001774,Mind11G002143,Mind10G000749,Mind04G002358,Mind02G000155,Mind06G002013,Mind10G001284,Mind06G003333,Mind01G003782,Mind05G003304,Mind05G003265,Mind233G000002,Mind10G001241,Mind01G000798,Mind04…	Link
					250	599	1.38401e-24	1.86841e-22	Mden02G001941,Mden14G000019,Mden03G000845,Mden01G000571,Mden02G001592,Mden02G001570,Mden10G001386,Mden02G001595,Mden03G002645,Mden01G000561,Mden288G000001,Mden04G002011,Mden03G002789,Mden10G000064,Mden11G001314,Mden02G003118,Mden02G001573,Mden09G001262,Mden01G000568,Mden11G001307,Mden01G003985,Mden06G000680,Mden01G004215,Mden05G000200,Mden02G001577,Mden03G001488,Mden11G000920,Mden21G000004,Mden08…	Link
		Nervous System	Cholinergic Synapse	ko04725	2	10	0.688838	0.999992	Mind183G000001,Mind07G000672	Link
					5	15	0.259725	0.828397	Mden12G001445,Mden12G001673,Mden12G000806,Mden12G000805,Mden12G001672	Link
			Dopaminergic Synapse	ko04728	8	55	0.944685	0.999992	Mind09G002755,Mind08G001306,Mind02G000631,Mind11G000578,Mind05G003196,Mind05G003204,Mind08G002134,Mind09G003054	Link
					19	73	0.334541	1	Mden06G000667,Mden02G003082,Mden12G001672,Mden02G001988,Mden12G001673,Mden12G001535,Mden13G000055,Mden03G002882,Mden06G000660,Mden12G000805,Mden13G000054,Mden02G003085,Mden12G001033,Mden12G001445,Mden02G003088,Mden12G001438,Mden03G002842,Mden12G000806,Mden13G000040	Link
			GABAergic Synapse	ko04727	7	33	0.625379	0.999992	Mind09G001674,Mind03G002228,Mind03G002276,Mind09G001673,Mind10G000074,Mind05G002064,Mind03G002274	Link
					11	49	0.613081	1	Mden12G001445,Mden08G001432,Mden09G001353,Mden12G001672,Mden12G001673,Mden07G001791,Mden12G000806,Mden04G002207,Mden07G001795,Mden12G000805,Mden09G001361	Link
			Glutamatergic Synapse	ko04724	14	42	0.0662003	0.415407	Mind03G000232,Mind03G000224,Mind215G000001,Mind03G000223,Mind03G000227,Mind215G000002,Mind03G003015,Mind183G000001,Mind06G002811,Mind03G003016,Mind03G000228,Mind68G000001,Mind03G000231,Mind07G000672	Link
					16	55	0.194817	0.710819	Mden03G001141,Mden12G001755,Mden12G001723,Mden13G000354,Mden12G001672,Mden09G000583,Mden12G001673,Mden13G000055,Mden12G000805,Mden13G000054,Mden09G001361,Mden12G001033,Mden12G001445,Mden01G002199,Mden09G001353,Mden12G000806	Link
			Long-Term Depression	ko04730	2	14	0.852811	0.999992	Mind183G000001,Mind07G000672	Link
					6	24	0.501578	1	Mden12G001445,Mden12G001673,Mden12G000806,Mden12G000805,Mden03G002842,Mden12G001672	Link
			Long-Term Potentiation	ko04720	7	35	0.690473	0.999992	Mind68G000001,Mind03G003015,Mind183G000001,Mind06G002811,Mind03G003016,Mind05G003204,Mind07G000672	Link
					4	40	0.991245	1	Mden12G001535,Mden13G000055,Mden13G000054,Mden12G001033	Link
			Neurotrophin Signaling Pathway	ko04722	251	644	6.1071e-23	3.06576e-21	Mind02G003820,Mind04G002830,Mind09G000018,Mind01G000861,Mind03G001699,Mind10G001821,Mind04G002363,Mind04G002816,Mind05G001038,Mind05G002407,Mind01G000805,Mind06G001881,Mind09G000581,Mind09G000574,Mind10G001774,Mind11G002143,Mind10G000749,Mind04G002358,Mind02G000155,Mind06G002013,Mind10G001284,Mind06G003333,Mind01G003782,Mind05G003304,Mind05G003265,Mind233G000002,Mind10G001241,Mind01G000798,Mind04…	Link
					254	633	4.42419e-22	2.98633e-20	Mden02G001941,Mden14G000019,Mden03G000845,Mden01G000571,Mden02G001592,Mden02G001570,Mden10G001386,Mden02G001595,Mden03G002645,Mden01G000561,Mden288G000001,Mden04G002011,Mden03G002789,Mden10G000064,Mden11G001314,Mden02G003118,Mden02G001573,Mden09G001262,Mden01G000568,Mden11G001307,Mden01G003985,Mden06G000680,Mden01G004215,Mden05G000200,Mden02G001577,Mden03G001488,Mden11G000920,Mden21G000004,Mden08…	Link
			Retrograde Endocannabinoid Signaling	ko04723	10	62	0.910488	0.999992	Mind09G001675,Mind03G002228,Mind03G002276,Mind08G002062,Mind09G001673,Mind183G000001,Mind09G001674,Mind06G002648,Mind03G002274,Mind07G000672	Link
					35	94	0.00166062	0.0224184	Mden17G000015,Mden06G000409,Mden56G000004,Mden02G001838,Mden56G000007,Mden12G001673,Mden06G001329,Mden34G000004,Mden17G000091,Mden12G001445,Mden34G000027,Mden17G000016,Mden17G000111,Mden34G000006,Mden17G000116,Mden07G001795,Mden17G000104,Mden60G000007,Mden12G001672,Mden06G001330,Mden04G002207,Mden09G000727,Mden12G000805,Mden17G000114,Mden60G000015,Mden04G000618,Mden69G000017,Mden02G000448,Mden05G…	Link
			Serotonergic Synapse	ko04726	3	14	0.633189	0.999992	Mind183G000001,Mind07G000672,Mind09G003054	Link
					11	22	0.0057176	0.057176	Mden12G001445,Mden02G003088,Mden06G000667,Mden02G003082,Mden12G001672,Mden02G001988,Mden12G001673,Mden12G000806,Mden06G000660,Mden12G000805,Mden02G003085	Link
			Synaptic Vesicle Cycle	ko04721	9	60	0.940485	0.999992	Mind03G002228,Mind01G001372,Mind03G002276,Mind09G001673,Mind01G000593,Mind09G001674,Mind01G000537,Mind03G002274,Mind05G002064	Link
					8	79	0.999256	1	Mden11G000187,Mden03G002050,Mden03G002065,Mden07G001791,Mden01G002716,Mden04G002207,Mden07G001795,Mden01G002754	Link
		Sensory System	Inflammatory Mediator Regulation of TRP Channels	ko04750	1	17	0.986232	0.999992	Mind05G003204	Link
					1	21	0.996241	1	Mden12G001535	Link
			Olfactory Transduction	ko04740	1	12	0.958806	1	Mden12G001535	Link
			Phototransduction	ko04744	1	9	0.908537	1	Mden12G001535	Link
			Phototransduction - Fly	ko04745	1	12	0.958806	1	Mden12G001535	Link

[truncated: 37 more sheets: S11, S12, S13, S14, S15, S16, S17, S18, S19, S20, S21, S22, S23, S24, S25, S26, S27, S28, S29, S30 …]
